# Supplementary material for: Nicotinamide provides neuroprotection in glaucoma by protecting against mitochondrial and metabolic dysfunction
Source: Redox Biol. 2021 Apr 24;43:101988. doi: 10.1016/j.redox.2021.101988 (PMC8103000; doi:10.1016/j.redox.2021.101988)
Supplement: Supplementary Dataset 3 — Significantly changed metabolites. [file mmc4.xlsx]

## Sheet: Sheet 1
Retina
NT vs NT-NAM											NT vs OHT											NT-NAM vs OHT-NAM											OHT vs OHT-NAM											NT vs OHT-NAM
Metabolite	t.stat	p.value	-log10(p)	FDR	NT_CONTROL_Mean	NT_NAM_Mean	FC	FC.log2			Metabolite	t.stat	p.value	-log10(p)	FDR	NT_CONTROL_Mean	NT_NAM_Mean	FC	FC.log2			Metabolite	t.stat	p.value	-log10(p)	FDR	NT_CONTROL_Mean	NT_NAM_Mean	FC	FC.log2			Metabolite	t.stat	p.value	-log10(p)	FDR	NT_CONTROL_Mean	NT_NAM_Mean	FC	FC.log2			Metabolite	t.stat	p.value	-log10(p)	FDR	NT_CONTROL_Mean
Threonine	-14.248	1e-09	8.9985	7.32e-08	0.0590644	0.394594	6.68074	2.74001			Homocysteine	-9.6745	1.41e-07	6.8522	1.03e-05	0.0200022	0.0281944	1.40956	0.495247			CMP	-3.461	0.00382	2.4179	0.15488	0.00692654	0.00987386	1.42551	0.511479			Threonine	-8.0982	1.19e-06	5.9253	8.67e-05	0.0774152	0.473684	-6.11875	-2.61324			Methylhistidine	-9.0046	3.37e-07	6.4727	2.46e-05	0.104622
NAD	-9.5565	1.63e-07	6.7868	5.96e-06	0.0258056	0.0448022	1.73615	0.795888			Threonine	-7.9671	1.44e-06	5.8426	5.24e-05	0.0590644	0.0774152	1.31069	0.390328			Methylhistidine	-3.2044	0.006365	2.1962	0.15488	0.143976	0.196109	1.3621	0.445828			Homocysteine	6.471	1.47e-05	4.8325	0.00053674	0.0281944	0.0193884	1.45419	0.540217			Threonine	-8.4754	6.95e-07	6.158	2.54e-05	0.0590644
Cystine	-6.3826	1.7e-05	4.7688	0.0003108	2.70729	3.49108	1.28951	0.366822			Guanodinobutanoate	-7.3231	3.77e-06	5.4233	8.81e-05	0.683197	0.907649	1.32853	0.409833			NAD	3.2692	0.0055951	2.2522	0.15488	0.0448022	0.0363246	-1.23338	-0.302623			Threonine-	5.2407	0.00012494	3.9033	0.0030402	0.0171004	0.0129924	1.31619	0.396366			NAD	-5.311	0.00010995	3.9588	0.0026754	0.0258056
Glycerophosphocholine	-6.4433	1.54e-05	4.8126	0.0003108	2.86317	3.69476	1.29044	0.367866			Hydroxylysine	-7.164	4.83e-06	5.3162	8.81e-05	0.698097	0.929341	1.33125	0.41278			2,4-Diaminobutyric acid	-2.2787	0.038888	1.4102	0.25787	0.027151	0.0452491	1.66657	0.736883			Hydroxynicotinic acid	4.8304	0.00026691	3.5736	0.004871	0.0205589	0.0154173	1.3335	0.415215			Glutamic acid	-4.4771	0.0005216	3.2827	0.0095192	0.341567
Arginine	4.4431	0.0005567	3.2544	0.0081278	0.22616	0.181756	-1.24431	-0.315342			Acetylcarnitine	-6.6844	1.04e-05	4.9845	0.00010809	4.98172	7.11743	1.42871	0.514711			Acetylcarnitine	-2.2969	0.037567	1.4252	0.25787	4.48439	5.46348	1.21833	0.284909			Phenylalanine	4.1815	0.00092316	3.0347	0.013478	0.13962	0.124057	1.12545	0.170502			CMP	-3.732	0.0022312	2.6515	0.032576	0.00705857
NADH	-4.1044	0.0010729	2.9694	0.013054	0.00621662	0.00964989	1.55227	0.634381			Aminoadipic acid	-6.7837	8.83e-06	5.0542	0.00010809	7.67247	10.0943	1.31566	0.395782			ADP	-2.0145	0.063585	1.1966	0.25787	0.0102956	0.0139297	1.35297	0.436128			Acetylcarnitine	3.9364	0.001491	2.8265	0.014408	7.11743	5.46348	1.30273	0.381537			Creatinine	3.5379	0.0032787	2.4843	0.039891	0.146187
Glyceric acid	-3.6811	0.0024681	2.6076	0.025739	0.00685576	0.00898359	1.31037	0.389975			Lysine	-6.7726	8.99e-06	5.0464	0.00010809	0.0152263	0.0206094	1.35354	0.436736			AMP	-2.0414	0.060522	1.2181	0.25787	0.0736403	0.361057	4.90297	2.29366			alpha-Ketoglutaric acid	3.9073	0.0015789	2.8016	0.014408	0.0794028	0.0637249	1.24603	0.317334			Cystine	-3.3532	0.0047334	2.3248	0.042463	2.70729
Methylhistidine	-2.8041	0.014066	1.8518	0.12835	0.104622	0.143976	1.37615	0.460643			Cystine	-6.3986	1.66e-05	4.7803	0.00014843	2.70729	3.60972	1.33333	0.415035			Arginine	-2.0381	0.060891	1.2154	0.25787	0.181756	0.205663	1.13153	0.178276			Tryptophan	4.0222	0.00126	2.8996	0.014408	0.0377455	0.0325974	1.15793	0.21155			Glyceric acid	-3.3026	0.0052352	2.2811	0.042463	0.00685576
Aspartic acid-	2.7035	0.017138	1.766	0.13901	0.209853	0.184765	-1.13579	-0.183693			Glycerophosphocholine	-6.3396	1.83e-05	4.7376	0.00014843	2.86317	3.79736	1.32628	0.407381			Aspartic acid	-2.131	0.051301	1.2899	0.25787	0.0660153	0.0774484	1.17319	0.230436			Hydroxylysine	3.8203	0.0018743	2.7272	0.015202	0.929341	0.740408	1.25517	0.327887			Glycerophosphocholine	-3.4062	0.0042604	2.3705	0.042463	2.86317
Methionine	-2.4107	0.03024	1.5194	0.22075	0.010702	0.0130453	1.21897	0.285657			alpha-Ketoglutaric acid	-6.2467	2.14e-05	4.6698	0.00015614	0.0608567	0.0794028	1.30475	0.383774			Aspartic acid-	-2.0575	0.058769	1.2309	0.25787	0.184765	0.204223	1.10531	0.144454			Guanodinobutanoate	3.6865	0.002442	2.6123	0.017826	0.907649	0.732449	1.2392	0.309406			Methionine	-3.0433	0.008765	2.0573	0.063984	0.010702
Hydroxylysine	2.1611	0.048503	1.3142	0.32188	0.698097	0.645489	-1.0815	-0.113036			Creatine	-6.1731	2.42e-05	4.6158	0.00015683	6.67148	8.41531	1.26138	0.335008			GMP	-2.1356	0.05086	1.2936	0.25787	0.0157251	0.0371252	2.36088	1.23933			Aminoadipic acid	3.6315	0.002723	2.565	0.018071	10.0943	8.20007	1.23101	0.299837			GSH	-2.4959	0.025671	1.5905	0.17037	0.26204
Creatinine	2.0953	0.054811	1.2611	0.33343	0.146187	0.128966	-1.13353	-0.180823			Hypotaurine	-6.1363	2.58e-05	4.5887	0.00015683	6.60055	8.33365	1.26257	0.336362			GSH	-2.3899	0.031472	1.5021	0.25787	0.266123	0.314097	1.18027	0.239115			Arginine	3.2555	0.0057489	2.2404	0.034973	0.248027	0.205663	1.20599	0.270216			Creatine	-2.3627	0.033152	1.4795	0.18731	6.67148
cis-5-Dodecenoic acid	1.7671	0.098999	1.0044	0.55592	0.0241058	0.0212729	-1.13317	-0.180364			Aspargine	-5.8576	4.16e-05	4.3805	0.00023381	0.323615	0.403213	1.24596	0.317262			GTP	2.1291	0.051478	1.2884	0.25787	0.00981657	0.00769819	-1.27518	-0.350699			Aspartic acid-	3.2095	0.0063006	2.2006	0.03538	0.231755	0.204223	1.13482	0.182459			Hypotaurine	-2.3594	0.033357	1.4768	0.18731	6.60055
Acetylcarnitine	1.5187	0.1511	0.82075	0.55632	4.98172	4.48439	-1.1109	-0.151735			Glycine	-5.67	5.78e-05	4.2378	0.00030158	0.082664	0.103285	1.24945	0.321297			Hydroxylysine	-2.1243	0.05194	1.2845	0.25787	0.645489	0.740408	1.14705	0.197929			Tyrosine	3.0354	0.0089033	2.0504	0.046424	0.0142788	0.010981	1.30032	0.378862			2,4-Diaminobutyric acid	-2.2486	0.04116	1.3855	0.18941	0.0268663
alpha-Ketoglutaric acid	1.6005	0.1318	0.88009	0.55632	0.0608567	0.0566537	-1.07419	-0.103247			Methylhistidine	-5.4531	8.51e-05	4.0701	0.00041408	0.104622	0.173199	1.65548	0.727247			Hypoxanthine	-2.1109	0.053249	1.2737	0.25787	0.312882	0.390613	1.24844	0.320122			CMP	-2.5734	0.022089	1.6558	0.1075	0.0072319	0.00987386	-1.36532	-0.44924			Aspargine	-2.2286	0.04274	1.3692	0.18941	0.323615
Aspargine	-1.4597	0.16645	0.77871	0.55632	0.323615	0.344261	1.0638	0.0892247			Creatinine	5.3961	9.43e-05	4.0256	0.00043011	0.146187	0.115504	-1.26565	-0.339874			Malic acid	-2.127	0.051677	1.2867	0.25787	0.0116931	0.0193323	1.65332	0.725363			NAD	-2.5265	0.024194	1.6163	0.11038	0.031139	0.0363246	-1.16653	-0.222227			Aspartic acid	-2.2052	0.044661	1.3501	0.18941	0.0636677
cis-10-Heptadecenoic acid	1.424	0.17636	0.7536	0.55632	0.222575	0.194048	-1.14701	-0.197883			Allantoin	-5.1639	0.00014378	3.8423	0.0006174	0.023157	0.0274096	1.18364	0.243234			NADH	2.0697	0.057461	1.2406	0.25787	0.00964989	0.00766862	-1.25836	-0.331545			2,4-Diaminobutyric acid	-1.8287	0.088824	1.0515	0.2694	0.0304962	0.0452491	-1.48376	-0.56926			Glycine	-2.1813	0.046704	1.3306	0.18941	0.082664
Docosahexaenoat	1.504	0.15479	0.81025	0.55632	0.219424	0.189761	-1.15632	-0.209536			Glutamic acid	-5.0927	0.00016389	3.7855	0.00066466	0.341567	0.423114	1.23874	0.308877			Nicotinamide	-2.7579	0.015403	1.8124	0.25787	0.00545357	0.0078869	1.44619	0.532256			Aspargine	1.8072	0.092261	1.035	0.2694	0.403213	0.366813	1.09923	0.136495			Threonine-	2.2243	0.043092	1.3656	0.18941	0.0153241
Glutamic acid	-1.7194	0.10756	0.96835	0.55632	0.341567	0.374767	1.0972	0.133826			NAD	-4.4451	0.00055455	3.2561	0.0021307	0.0258056	0.031139	1.20668	0.271038			alpha-Ketoglutaric acid	-1.8777	0.081409	1.0893	0.25942	0.0566537	0.0637249	1.12481	0.169687			CDP	1.8682	0.082811	1.0819	0.2694	0.00154871	0.00131869	1.17443	0.231966			Lysine	-2.1298	0.051414	1.2889	0.19754	0.0152263
Guanodinobutanoate	1.4057	0.18161	0.74085	0.55632	0.683197	0.64831	-1.05381	-0.0756188			Hydroxynicotinic acid	-4.4119	0.00059114	3.2283	0.0021577	0.0162191	0.0205589	1.26758	0.342071			ATP	1.8286	0.088844	1.0514	0.25942	0.00976706	0.00760073	-1.28502	-0.361787			Creatine	1.8345	0.087923	1.0559	0.2694	8.41531	7.63618	1.10203	0.140165			Allantoin	-2.0242	0.062471	1.2043	0.19838	0.023157
Leucine	-1.6564	0.11988	0.92127	0.55632	0.142953	0.151504	1.05982	0.0838181			O-Phosphoethanolamine	-3.8504	0.001766	2.753	0.006139	0.0116397	0.0142642	1.22549	0.293354			Dopamine	-1.8762	0.081626	1.0882	0.25942	0.0276312	0.0306948	1.11088	0.151699			Creatinine	-1.8187	0.090416	1.0438	0.2694	0.115504	0.127632	-1.105	-0.14405			Histidine	-2.0825	0.056117	1.2509	0.19838	0.0688291
NN-Dimethylarginine	-1.5852	0.13524	0.8689	0.55632	0.0735606	0.0790386	1.07447	0.103624			Leucine	-3.7629	0.002099	2.678	0.0069648	0.142953	0.159238	1.11392	0.155644			Glutamic acid	-1.8891	0.079765	1.0982	0.25942	0.374767	0.415509	1.10871	0.148884			Hypotaurine	1.843	0.086605	1.0625	0.2694	8.33365	7.55589	1.10293	0.141346			Malic acid	-2.0239	0.062505	1.2041	0.19838	0.0116222
Succinic acid	-1.4013	0.1829	0.73778	0.55632	0.0296347	0.0356846	1.20415	0.268013			Dopamine	-3.3804	0.0044846	2.3483	0.014234	0.0281609	0.0329767	1.17101	0.227752			Glutamic acid-	-1.8433	0.08655	1.0627	0.25942	0.50892	0.560449	1.10125	0.139144			Methionine	-1.8721	0.082231	1.085	0.2694	0.0115452	0.0135653	-1.17498	-0.232637			Tyrosine	2.0252	0.062351	1.2052	0.19838	0.0133654
Tyrosine	1.4479	0.16966	0.77041	0.55632	0.0133654	0.0119258	-1.12071	-0.164412			Canavanine	-3.2188	0.0061849	2.2087	0.018812	0.0260816	0.029918	1.14709	0.197985			Guanodinobutanoate	-1.9126	0.076472	1.1165	0.25942	0.64831	0.732449	1.12978	0.176045			Nicotinamide	-1.9968	0.065675	1.1826	0.2694	0.00619994	0.0078869	-1.27209	-0.347204			GMP	-1.9895	0.066554	1.1768	0.20243	0.0163737
Creatine	-1.3096	0.21141	0.67488	0.58618	6.67148	7.02304	1.05269	0.0740875			Taurine	-3.1634	0.0069057	2.1608	0.020165	0.690087	0.769689	1.11535	0.157497			Histidine	-1.8398	0.087088	1.06	0.25942	0.0728183	0.0836569	1.14884	0.200183			Taurine	1.9158	0.076039	1.119	0.2694	0.769689	0.703249	1.09448	0.13024			Hypoxanthine	-1.9228	0.075083	1.1245	0.21924	0.312516
Glycolic acid	-1.2934	0.21681	0.66393	0.58618	0.0116715	0.0134692	1.15402	0.206672			NN-Dimethylarginine	-3.1189	0.0075442	2.1224	0.021182	0.0735606	0.0842013	1.14465	0.19491			Lysine	-1.7777	0.09717	1.0125	0.27282	0.0155672	0.018358	1.17927	0.237895			Allantoin	1.7056	0.11016	0.95799	0.27729	0.0274096	0.0254502	1.07699	0.107003			Fumaric acid	-1.8395	0.087135	1.0598	0.24398	0.00860768
Hypotaurine	-1.3093	0.21151	0.67467	0.58618	6.60055	6.95024	1.05298	0.0744767			2-Aminobutyric acid	-3.0157	0.0092581	2.0335	0.024137	7.69351	9.49858	1.23462	0.304069			Aminoadipic acid	-1.7339	0.10489	0.97925	0.27305	7.37384	8.20007	1.11205	0.15322			AMP	-1.7059	0.1101	0.95822	0.27729	0.104618	0.361057	-3.4512	-1.7871			NADH	-1.8198	0.09024	1.0446	0.24398	0.00621662
Hydroxynicotinic acid	1.2029	0.24896	0.60387	0.64907	0.0162191	0.0152191	-1.06571	-0.0918113			Hypoxanthine	-3.0233	0.0091208	2.04	0.024137	0.312516	0.470797	1.50648	0.591177			Arachidonic acid	-1.6846	0.11421	0.9423	0.27305	0.127936	0.149272	1.16677	0.222519			Citrulline	1.7159	0.10822	0.96568	0.27729	0.0390887	0.0353984	1.10425	0.143068			Dopamine	-1.6888	0.1134	0.94539	0.279	0.0281609
Homocysteine	1.1415	0.2728	0.56415	0.66381	0.0200022	0.0187258	-1.06817	-0.095138			Glycolic acid	-2.7942	0.014342	1.8434	0.036103	0.0116715	0.0152103	1.30319	0.382051			cis-10-Heptadecenoic acid	-1.6758	0.11595	0.93572	0.27305	0.194048	0.231463	1.19282	0.254372			O-Phosphoethanolamine	1.7518	0.10167	0.99282	0.27729	0.0142642	0.0127765	1.11644	0.158912			Glycolic acid	-1.7059	0.11011	0.95819	0.279	0.0116715
O-Phosphoethanolamine	-1.1454	0.27124	0.56664	0.66381	0.0116397	0.0124517	1.06977	0.0973			Aspartic acid-	-2.6127	0.020464	1.689	0.049795	0.209853	0.231755	1.10437	0.143219			Docosahexaenoat	-1.6988	0.11146	0.95289	0.27305	0.189761	0.22724	1.19751	0.260032			2-Aminobutyric acid	1.5444	0.1448	0.83923	0.32139	9.49858	8.4079	1.12972	0.175967			NN-Dimethylarginine	-1.6824	0.11466	0.94059	0.279	0.0735606
Dodecanoic acid	1.1087	0.28624	0.54327	0.67405	0.00874167	0.00789831	-1.10678	-0.146365			GSH	-2.5731	0.022103	1.6556	0.052049	0.26204	0.306393	1.16926	0.225596			Threonine-	1.727	0.10616	0.97405	0.27305	0.0145978	0.0129924	-1.12357	-0.168089			Canavanine	1.5992	0.1321	0.87909	0.32139	0.029918	0.0268857	1.11279	0.154178			Succinic acid	-1.6389	0.12351	0.90828	0.29086	0.0296347
Glutamine	-1.0781	0.29921	0.52403	0.68256	0.0171123	0.018741	1.09518	0.131163			Tryptophan	-2.4878	0.026076	1.5838	0.059486	0.0343511	0.0377455	1.09882	0.13595			Phenylalanine	1.6155	0.1285	0.89109	0.29314	0.13204	0.124057	-1.06434	-0.0899651			GDP	1.5705	0.13861	0.85821	0.32139	0.0121816	0.0112375	1.08402	0.116391			AMP	-1.6016	0.13155	0.88091	0.29554	0.116864
Aminoadipic acid	1.0401	0.31594	0.5004	0.69889	7.67247	7.37384	-1.0405	-0.057276			Glutamine	-2.2729	0.039317	1.4054	0.086973	0.0171123	0.0201785	1.17918	0.237786			Glycine	-1.5775	0.13701	0.86326	0.30307	0.0856509	0.0943015	1.101	0.138812			Glycine	1.537	0.14657	0.83395	0.32139	0.103285	0.0943015	1.09526	0.131276			GTP	1.5925	0.1336	0.87419	0.29554	0.00951008
Glycine	-0.98803	0.33991	0.46864	0.7298	0.082664	0.0856509	1.03613	0.0512087			CDP	-2.1807	0.046763	1.3301	0.098962	0.00130452	0.00154871	1.18719	0.247548			Creatine	-1.4757	0.16217	0.79003	0.3386	7.02304	7.63618	1.0873	0.120756			Methylhistidine	-1.5243	0.14969	0.82481	0.32139	0.173199	0.196109	-1.13227	-0.179224			ADP	-1.4732	0.16282	0.7883	0.33016	0.0112764
N-Acetylglutamic acid	-0.89737	0.38469	0.41489	0.80236	0.00243076	0.00264257	1.08714	0.120535			Fumaric acid	-2.1729	0.047447	1.3238	0.098962	0.00860768	0.00991507	1.15189	0.203999			Hypotaurine	-1.4704	0.16357	0.7863	0.3386	6.95024	7.55589	1.08714	0.120539			Lactic acid	1.5032	0.155	0.80966	0.32329	0.063379	0.0557165	1.13753	0.185902			Arginine	1.4743	0.16253	0.78908	0.33016	0.22616
ADP	0.56134	0.58344	0.234	0.89878	0.0112764	0.0102956	-1.09526	-0.13127			Glyceric acid	-2.0779	0.056596	1.2472	0.11476	0.00685576	0.00791783	1.15492	0.207789			Threonine	-1.4577	0.16698	0.77733	0.3386	0.394594	0.473684	1.20043	0.263557			11-cis-Eicosenoate	1.4457	0.17026	0.76888	0.33232	0.0107513	0.00905525	1.18731	0.247691			Glutamine	-1.5018	0.15536	0.80867	0.33016	0.0171123
Allantoin	-0.6195	0.54554	0.26318	0.89878	0.023157	0.0237777	1.02681	0.0381624			ADP	-2.0196	0.062998	1.2007	0.12429	0.0112764	0.0145295	1.28849	0.365682			Pyruvic acid	-1.3364	0.20273	0.69308	0.39431	0.243296	0.270883	1.11339	0.154959			GMP	-1.416	0.17864	0.74803	0.33232	0.0204877	0.0371252	-1.81207	-0.857639			2-Aminobutyric acid	-1.3384	0.20211	0.69441	0.37831	7.69351
AMP	0.62787	0.5402	0.26745	0.89878	0.116864	0.0736403	-1.58696	-0.666263			Arginine	-1.9059	0.077404	1.1112	0.14554	0.22616	0.248027	1.09669	0.13315			Tryptophan	1.3285	0.20525	0.68771	0.39431	0.0350653	0.0325974	-1.07571	-0.105289			Hypoxanthine	1.4406	0.17169	0.76526	0.33232	0.470797	0.390613	1.20528	0.269366			Leucine	-1.3512	0.19806	0.7032	0.37831	0.142953
ATP	-0.67511	0.5106	0.29192	0.89878	0.00883159	0.00976706	1.10592	0.145252			Aspartic acid	-1.9034	0.077752	1.1093	0.14554	0.0636677	0.0743043	1.16706	0.222885			Allantoin	-1.3039	0.21332	0.67097	0.39929	0.0237777	0.0254502	1.07034	0.098069			Lysine	1.4129	0.17952	0.74588	0.33232	0.0206094	0.018358	1.12264	0.1669			O-Phosphoethanolamine	-1.3608	0.1951	0.70975	0.37831	0.0116397
Canavanine	0.61521	0.54829	0.26099	0.89878	0.0260816	0.0252456	-1.03311	-0.0469974			Arachidonic acid	-1.7598	0.10026	0.99888	0.17851	0.131581	0.154877	1.17705	0.23518			Fumaric acid	-1.2311	0.23856	0.6224	0.43537	0.00907184	0.0100793	1.11105	0.151923			Malic acid-	1.4041	0.18209	0.7397	0.33232	0.3073	0.272216	1.12888	0.174897			Glutamic acid-	-1.315	0.20963	0.67854	0.38258	0.516453
Dopamine	0.55001	0.59098	0.22843	0.89878	0.0281609	0.0276312	-1.01917	-0.027399			GTP	1.7615	0.099968	1.0001	0.17851	0.00951008	0.00758476	-1.25384	-0.326354			2-Aminobutyric acid	-1.1664	0.26294	0.58015	0.44638	7.81433	8.4079	1.07596	0.105623			Leucine	1.3727	0.19143	0.71799	0.34084	0.159238	0.15071	1.05658	0.0794063			Arachidonic acid	-1.292	0.21728	0.66298	0.38687	0.131581
Fructose-1,6-bisphosphate	-0.5662	0.58022	0.23641	0.89878	0.0162064	0.01701	1.04959	0.0698247			ATP	1.7188	0.10768	0.96787	0.18716	0.00883159	0.00690886	-1.2783	-0.354225			cis-5-Dodecenoic acid	-1.1814	0.25711	0.58988	0.44638	0.0212729	0.0230486	1.08347	0.11566			Malic acid	-1.3154	0.20952	0.67878	0.36416	0.0137189	0.0193323	-1.40917	-0.49485			Phenylalanine	1.2477	0.2326	0.63339	0.40428	0.130715
Fumaric acid	-0.58465	0.56808	0.24559	0.89878	0.00860768	0.00907184	1.05392	0.0757716			Lactic acid	-1.6855	0.11405	0.94291	0.19362	0.0526865	0.063379	1.20295	0.266572			Malic acid-	-1.1717	0.26086	0.58359	0.44638	0.246066	0.272216	1.10627	0.145708			Oxaloacetic acid	1.276	0.22272	0.65223	0.37811	0.0103031	0.00915757	1.12509	0.17004			Acetylcarnitine	-1.1502	0.26932	0.56973	0.45722	4.98172
Histidine	-0.56546	0.58071	0.23604	0.89878	0.0688291	0.0728183	1.05796	0.0812827			Citrulline	-1.6303	0.12532	0.90199	0.20791	0.0359417	0.0390887	1.08756	0.121094			Aspargine	-1.099	0.2903	0.53716	0.47306	0.344261	0.366813	1.06551	0.0915423			Pyruvic acid	1.2484	0.23237	0.63382	0.38552	0.298884	0.270883	1.10337	0.141915			Aminoadipic acid	-1.0927	0.29295	0.5332	0.4649	7.67247
Malic acid-	0.69264	0.49986	0.30115	0.89878	0.26482	0.246066	-1.07622	-0.105969			Glutamic acid-	-1.559	0.1413	0.84985	0.21692	0.516453	0.573517	1.11049	0.151201			Linoleic acid	1.0807	0.29809	0.52565	0.47306	0.00596811	0.00535895	-1.11367	-0.155325			Succinic acid	-1.2326	0.23804	0.62335	0.38615	0.0340191	0.044577	-1.31035	-0.389955			Guanodinobutanoate	-1.1011	0.28944	0.53844	0.4649	0.683197
Nicotinamide	0.75774	0.46117	0.33614	0.89878	0.00979925	0.00545357	-1.79685	-0.84547			NADH	-1.559	0.1413	0.84985	0.21692	0.00621662	0.00707555	1.13817	0.186712			Succinic acid	-1.0888	0.29462	0.53073	0.47306	0.0356846	0.044577	1.24919	0.320998			Glyceric acid	-1.1942	0.25225	0.59816	0.40031	0.00791783	0.00847008	-1.06975	-0.0972697			Tryptophan	1.1174	0.28263	0.54879	0.4649	0.0343511
Pyruvic acid	0.77404	0.45178	0.34507	0.89878	0.263047	0.243296	-1.08118	-0.112608			Phenylalanine	-1.5534	0.14263	0.84579	0.21692	0.130715	0.13962	1.06813	0.0950838			Glyceric acid	0.95896	0.35385	0.45118	0.5496	0.00898359	0.00847008	-1.06063	-0.0849169			Dopamine	1.1755	0.25939	0.58604	0.40288	0.0329767	0.0306948	1.07434	0.103451			ATP	1.0611	0.30661	0.51341	0.47623	0.00883159
Threonine-	0.58512	0.56778	0.24582	0.89878	0.0153241	0.0145978	-1.04975	-0.0700515			Threonine-	-1.5633	0.1403	0.85294	0.21692	0.0153241	0.0171004	1.11591	0.158226			O-Phosphoethanolamine-	-0.91681	0.37477	0.42624	0.56996	0.0224256	0.0235398	1.04968	0.0699546			Cystine	1.0878	0.29506	0.53009	0.44874	3.60972	3.36135	1.07389	0.102846			Linoleic acid	1.0241	0.32315	0.4906	0.49146	0.00600064
11-cis-Eicosenoate	0.45513	0.65599	0.1831	0.93897	0.00951599	0.00912999	-1.04228	-0.0597408			Malic acid-	-1.449	0.16936	0.77119	0.25231	0.26482	0.3073	1.16041	0.214636			Canavanine	-0.81784	0.42715	0.36942	0.63637	0.0252456	0.0268857	1.06496	0.0908038			Histidine	-1.0439	0.31423	0.50275	0.46814	0.0781646	0.0836569	-1.07027	-0.0979696			Hydroxylysine	-0.92222	0.37204	0.42942	0.55426	0.698097
Lactic acid	-0.46381	0.64991	0.18714	0.93897	0.0526865	0.0555027	1.05345	0.0751243			Histidine	-1.4278	0.17527	0.75629	0.2559	0.0688291	0.0781646	1.13563	0.183496			GSSG	0.79759	0.43843	0.3581	0.64011	0.014055	0.0128685	-1.0922	-0.12724			NN-Dimethylarginine	1.0291	0.32089	0.49364	0.4685	0.0842013	0.0800758	1.05152	0.0724763			Hydroxynicotinic acid	0.84885	0.41025	0.38696	0.59896	0.0162191
Lysine	-0.45675	0.65486	0.18385	0.93897	0.0152263	0.0155672	1.02239	0.0319413			Pyruvic acid	-1.3281	0.20538	0.68745	0.29397	0.263047	0.298884	1.13624	0.184267			Tyrosine	0.77746	0.44983	0.34695	0.64387	0.0119258	0.010981	-1.08604	-0.119076			Glycerophosphocholine	0.98322	0.34218	0.46574	0.48979	3.79736	3.56267	1.06587	0.0920345			N-Acetylglutamic acid	-0.81486	0.4288	0.36775	0.61377	0.00243076
2-Aminobutyric acid	-0.35105	0.73078	0.13621	0.96995	7.69351	7.81433	1.0157	0.0224803			2,4-Diaminobutyric acid	-1.276	0.22274	0.65221	0.31269	0.0268663	0.0304962	1.13511	0.182834			Cysteine	-0.6425	0.53093	0.27496	0.74535	0.0128913	0.0134627	1.04432	0.0625616			Glycolic acid	0.8584	0.40513	0.39241	0.56874	0.0152103	0.0142066	1.07064	0.0984795			O-Phosphoethanolamine-	-0.79091	0.44219	0.35439	0.62077	0.0221779
Aspartic acid	-0.40439	0.69204	0.15987	0.96995	0.0636677	0.0660153	1.03687	0.0522396			Methionine	-1.0904	0.29396	0.53171	0.39739	0.010702	0.0115452	1.07879	0.10941			Cystine	0.59637	0.56045	0.25146	0.75616	3.49108	3.36135	-1.0386	-0.0546332			NADH	-0.82229	0.4247	0.37192	0.58496	0.00707555	0.00766862	-1.08382	-0.116125			alpha-Ketoglutaric acid	-0.75144	0.46483	0.3327	0.64024	0.0608567
GDP	0.35643	0.72683	0.13857	0.96995	0.0114902	0.0112206	-1.02403	-0.0342581			Tyrosine	-1.098	0.29072	0.53653	0.39739	0.0133654	0.0142788	1.06834	0.0953742			Dodecanoic acid	-0.59981	0.55822	0.2532	0.75616	0.00789831	0.00828551	1.04902	0.0690469			ATP	-0.80709	0.43311	0.3634	0.58551	0.00690886	0.00760073	-1.10014	-0.13769			cis-5-Dodecenoic acid	0.70951	0.48966	0.31011	0.66194	0.0241058
Tryptophan	-0.3726	0.71503	0.14568	0.96995	0.0343511	0.0350653	1.02079	0.029689			11-cis-Eicosenoate	-1.0137	0.32792	0.48423	0.43524	0.00951599	0.0107513	1.12982	0.176091			Glycerophosphocholine	0.57971	0.57132	0.24312	0.75616	3.69476	3.56267	-1.03707	-0.0525192			Fructose-1,6-bisphosphate	-0.6505	0.5259	0.27909	0.69802	0.0160924	0.0165979	-1.03141	-0.0446235			Dodecanoic acid	0.67885	0.5083	0.29388	0.67466	0.00874167
Arachidonic acid	0.32006	0.75365	0.12283	0.97076	0.131581	0.127936	-1.02849	-0.0405268			Dodecanoic acid	0.99152	0.33826	0.47075	0.44095	0.00874167	0.00810786	-1.07817	-0.108588			Glycolic acid	-0.56643	0.58007	0.23652	0.75616	0.0134692	0.0142066	1.05475	0.0768995			Aspartic acid	-0.61296	0.54973	0.25985	0.71662	0.0743043	0.0774484	-1.04231	-0.0597907			Aspartic acid-	0.62376	0.54282	0.26535	0.69519	0.209853
GSH	-0.29639	0.77129	0.11279	0.97076	0.26204	0.266123	1.01558	0.0223082			GDP	-0.96643	0.35023	0.45565	0.44854	0.0114902	0.0121816	1.06017	0.0842994			Fructose-1,6-bisphosphate	0.45662	0.65495	0.18379	0.82433	0.01701	0.0165979	-1.02483	-0.0353872			Glutamine	0.58092	0.57053	0.24372	0.73068	0.0201785	0.0194228	1.03891	0.0550672			GSSG	0.63176	0.53772	0.26944	0.69519	0.0139447
Oxaloacetic acid	0.2976	0.77038	0.1133	0.97076	0.00966141	0.00931438	-1.03726	-0.0527751			N-Acetylglutamic acid	-0.86306	0.40265	0.39508	0.49819	0.00243076	0.00262147	1.07845	0.108965			Glutamine	-0.46453	0.64941	0.18748	0.82433	0.018741	0.0194228	1.03638	0.0515558			cis-10-Heptadecenoic acid	0.51739	0.61296	0.21257	0.7645	0.247969	0.231463	1.07131	0.0993765			Oxaloacetic acid	0.54533	0.59411	0.22613	0.74776	0.00966141
Cysteine	0.27664	0.7861	0.10452	0.97263	0.0131285	0.0128913	-1.01839	-0.0262965			Succinic acid	-0.87144	0.39821	0.39988	0.49819	0.0296347	0.0340191	1.14795	0.199056			Homocysteine	-0.42904	0.67442	0.17107	0.8258	0.0187258	0.0193884	1.03539	0.0501681			Docosahexaenoat	0.51017	0.61788	0.20909	0.7645	0.243092	0.22724	1.06976	0.0972844			Lactic acid	-0.51967	0.61141	0.21367	0.75649	0.0526865
2,4-Diaminobutyric acid	-0.11539	0.90978	0.041065	0.9797	0.0268663	0.027151	1.0106	0.0152105			cis-10-Heptadecenoic acid	-0.83693	0.41669	0.38019	0.50697	0.222575	0.247969	1.11409	0.155865			Methionine	-0.42298	0.67874	0.1683	0.8258	0.0130453	0.0135653	1.03986	0.0563898			Glutamic acid-	0.48419	0.63574	0.19672	0.77348	0.573517	0.560449	1.02332	0.033255			11-cis-Eicosenoate	0.44958	0.65989	0.18053	0.78746	0.00951599
Citrulline	0.1208	0.90556	0.043081	0.9797	0.0359417	0.0357257	-1.00605	-0.00869762			cis-5-Dodecenoic acid	0.79843	0.43795	0.35857	0.51566	0.0241058	0.0230058	-1.04782	-0.0673859			O-Phosphoethanolamine	-0.37267	0.71498	0.14571	0.85563	0.0124517	0.0127765	1.02608	0.0371418			Linoleic acid	0.43478	0.67035	0.1737	0.80222	0.00554159	0.00535895	1.03408	0.048351			Canavanine	-0.42178	0.67959	0.16775	0.78746	0.0260816
CMP	0.15541	0.87872	0.056152	0.9797	0.00705857	0.00692654	-1.01906	-0.0272409			Docosahexaenoat	-0.80348	0.43513	0.36138	0.51566	0.219424	0.243092	1.10786	0.14778			Hydroxynicotinic acid	-0.21416	0.83351	0.07909	0.94128	0.0152191	0.0154173	1.01302	0.0186675			Glutamic acid	0.40728	0.68996	0.16117	0.81237	0.423114	0.415509	1.0183	0.0261664			Homocysteine	0.42388	0.67809	0.16871	0.78746	0.0200022
Glutamic acid-	0.20186	0.84293	0.074207	0.9797	0.516453	0.50892	-1.0148	-0.0211981			Linoleic acid	0.74063	0.47116	0.32683	0.54594	0.00600064	0.00554159	-1.08284	-0.114816			N-Acetylglutamic acid	0.20812	0.83813	0.076688	0.94128	0.00264257	0.00260655	-1.01382	-0.0198018			Arachidonic acid	0.39061	0.70196	0.15369	0.81339	0.154877	0.149272	1.03756	0.0531879			Taurine	-0.43243	0.67201	0.17262	0.78746	0.690087
GMP	0.11176	0.9126	0.039719	0.9797	0.0163737	0.0157251	-1.04124	-0.0583056			Malic acid	-0.68303	0.50573	0.29608	0.56914	0.0116222	0.0137189	1.18041	0.239284			NN-Dimethylarginine	-0.25633	0.80143	0.096137	0.94128	0.0790386	0.0800758	1.01312	0.018809			ADP	0.35869	0.72518	0.13956	0.81528	0.0145295	0.0139297	1.04306	0.0608243			Cysteine	-0.38161	0.70848	0.14967	0.80811	0.0131285
GTP	-0.22302	0.82674	0.082629	0.9797	0.00951008	0.00981657	1.03223	0.0457619			Oxaloacetic acid	-0.68134	0.50677	0.29519	0.56914	0.00966141	0.0103031	1.06642	0.0927711			Taurine	-0.21156	0.8355	0.078052	0.94128	0.6952	0.703249	1.01158	0.0166064			Dodecanoic acid	-0.35766	0.72593	0.1391	0.81528	0.00810786	0.00828551	-1.02191	-0.0312695			cis-10-Heptadecenoic acid	-0.34768	0.73325	0.13475	0.81043	0.222575
O-Phosphoethanolamine-	-0.13606	0.89371	0.048802	0.9797	0.0221779	0.0224256	1.01117	0.0160199			Nicotinamide	0.62822	0.53997	0.26763	0.59724	0.00979925	0.00619994	-1.58054	-0.660418			CDP	-0.16632	0.87028	0.060341	0.94338	0.00129437	0.00131869	1.01879	0.026852			GSH	-0.34106	0.73812	0.13187	0.81641	0.306393	0.314097	-1.02514	-0.0358272			Docosahexaenoat	-0.31059	0.76069	0.11879	0.81043	0.219424
Phenylalanine	-0.20101	0.84358	0.073875	0.9797	0.130715	0.13204	1.01013	0.0145465			Cysteine	-0.60514	0.55477	0.25589	0.60445	0.0131285	0.0135925	1.03535	0.0501179			Citrulline	0.16168	0.87387	0.058554	0.94338	0.0357257	0.0353984	-1.00925	-0.0132773			Fumaric acid	-0.25919	0.79926	0.09731	0.85901	0.00991507	0.0100793	-1.01656	-0.0236959			Fructose-1,6-bisphosphate	-0.30277	0.76651	0.11548	0.81043	0.0162064
Taurine	-0.17259	0.86545	0.06276	0.9797	0.690087	0.6952	1.00741	0.0106512			O-Phosphoethanolamine-	-0.55258	0.58926	0.22969	0.63259	0.0221779	0.0232089	1.04649	0.0655517			Creatinine	0.14944	0.88334	0.053871	0.94338	0.128966	0.127632	-1.01045	-0.0150008			O-Phosphoethanolamine-	-0.25799	0.80017	0.096817	0.85901	0.0232089	0.0235398	-1.01426	-0.0204228			GDP	0.3011	0.76776	0.11477	0.81043	0.0114902
CDP	0.074127	0.94196	0.025968	0.98233	0.00130452	0.00129437	-1.00784	-0.0112701			GMP	-0.48716	0.63368	0.19813	0.67042	0.0163737	0.0204877	1.25126	0.323382			Oxaloacetic acid	0.13866	0.89169	0.049785	0.94338	0.00931438	0.00915757	-1.01712	-0.024494			GSSG	0.22873	0.82239	0.084922	0.87006	0.0132886	0.0128685	1.03265	0.0463495			Nicotinamide	0.33113	0.74545	0.12758	0.81043	0.00979925
GSSG	-0.090701	0.92901	0.031977	0.98233	0.0139447	0.014055	1.00791	0.011371			GSSG	0.40367	0.69256	0.15955	0.72224	0.0139447	0.0132886	-1.04937	-0.0695193			Leucine	0.11642	0.90898	0.041447	0.94793	0.151504	0.15071	-1.00527	-0.00758053			GTP	-0.20853	0.83782	0.076849	0.87373	0.00758476	0.00769819	-1.01496	-0.0214161			Pyruvic acid	-0.28859	0.77713	0.10951	0.81043	0.263047
Linoleic acid	0.044879	0.96484	0.015546	0.98611	0.00600064	0.00596811	-1.00545	-0.0078425			CMP	-0.16911	0.86813	0.061415	0.89258	0.00705857	0.0072319	1.02456	0.0349984			11-cis-Eicosenoate	0.095658	0.92515	0.033789	0.95121	0.00912999	0.00905525	-1.00825	-0.0118591			Cysteine	0.16184	0.87374	0.058617	0.89835	0.0135925	0.0134627	1.00965	0.0138528			Malic acid-	-0.25562	0.80196	0.095848	0.82455	0.26482
Malic acid	-0.034958	0.97261	0.012063	0.98611	0.0116222	0.0116931	1.0061	0.00877133			AMP	0.14127	0.88967	0.050773	0.90202	0.116864	0.104618	-1.11706	-0.159702			Lactic acid	-0.044965	0.96477	0.015576	0.97817	0.0555027	0.0557165	1.00385	0.00554624			N-Acetylglutamic acid	0.098193	0.92317	0.034718	0.93599	0.00262147	0.00260655	1.00572	0.00823119			Citrulline	0.23861	0.81487	0.088912	0.82619	0.0359417
Hypoxanthine	-0.01158	0.99092	0.0039597	0.99092	0.312516	0.312882	1.00117	0.00168858			Fructose-1,6-bisphosphate	0.084895	0.93355	0.029864	0.93355	0.0162064	0.0160924	-1.00709	-0.010186			GDP	-0.025966	0.97965	0.0089286	0.97965	0.0112206	0.0112375	1.0015	0.0021668			cis-5-Dodecenoic acid	-0.033982	0.97337	0.011722	0.97337	0.0230058	0.0230486	-1.00186	-0.00268212			CDP	-0.11213	0.91231	0.039857	0.91231	0.00130452
Optic Nerve
NT vs NT-NAM											NT vs OHT											NT-NAM vs OHT-NAM											OHT vs OHT-NAM											NT vs OHT-NAM
Metabolite	t.stat	p.value	-log10(p)	FDR	NT_CONTROL_Mean	NT_NAM_Mean	FC	FC.log2			Metabolite	t.stat	p.value	-log10(p)	FDR	NT_CONTROL_Mean	NT_NAM_Mean	FC	FC.log2			Metabolite	t.stat	p.value	-log10(p)	FDR	NT_CONTROL_Mean	NT_NAM_Mean	FC	FC.log2			Metabolite	t.stat	p.value	-log10(p)	FDR	NT_CONTROL_Mean	NT_NAM_Mean	FC	FC.log2			Metabolite	t.stat	p.value	-log10(p)	FDR	NT_CONTROL_Mean
Threonine	-16.071	2.04e-10	9.6911	1.49e-08	0.304575	3.04611	10.0012	3.3221			Creatinine	3.6964	0.0023943	2.6208	0.17479	1.04157	0.640375	-1.6265	-0.701769			Aspargine	4.1552	0.00097169	3.0125	0.014553	3.61449	2.64961	-1.36416	-0.448013			Threonine	-22.176	2.64e-12	11.578	1.93e-10	0.289299	2.45815	8.49691	3.08694			Threonine	-22.437	2.25e-12	11.648	1.64e-10	0.304575
NAD	-6.7796	8.88e-06	5.0514	0.00032428	0.0299225	0.0728218	2.43368	1.28314			Linoleic acid	3.2749	0.0055317	2.2571	0.20191	0.654943	0.411017	-1.59347	-0.67217			Creatine	3.8633	0.0017219	2.764	0.014553	70.4835	53.7029	-1.31247	-0.392286			NAD	-4.6092	0.00040527	3.3923	0.014792	0.0213822	0.0498268	2.3303	1.22051			Acetylcarnitine	5.4331	8.82e-05	4.0546	0.0032192	10.9954
Methionine	-5.0301	0.00018398	3.7352	0.0044767	0.202075	0.262159	1.29733	0.375548			AMP	2.4553	0.027758	1.5566	0.46968	2.93299	2.00126	-1.46557	-0.551467			Creatinine	3.8249	0.0018571	2.7312	0.014553	1.73806	0.823532	-2.1105	-1.07758			NADH	-3.716	0.0023032	2.6377	0.056045	0.0105902	0.0176338	1.6651	0.735609			Methylhistidine	-4.3589	0.00065471	3.184	0.015931	0.334922
NADH	-4.5053	0.0004942	3.3061	0.0090191	0.0131186	0.0224964	1.71484	0.778077			cis-10-Heptadecenoic acid	2.2978	0.037507	1.4259	0.46968	0.49524	0.367681	-1.34693	-0.429673			Glyceric acid	4.0361	0.0012262	2.9114	0.014553	0.467895	0.351184	-1.33234	-0.413959			Nicotinamide	-3.1532	0.0070461	2.1521	0.12859	0.561737	1.04253	1.85591	0.892123			Nicotinamide	-4.14	0.0010009	2.9996	0.018267	0.444959
Glyceric acid	-4.3854	0.00062205	3.2062	0.0090819	0.338396	0.467895	1.38269	0.467473			Citrulline	2.2826	0.038604	1.4134	0.46968	1.11523	0.834194	-1.3369	-0.418892			Glycolic acid	3.789	0.0019936	2.7004	0.014553	1.06132	0.58177	-1.82429	-0.867335			Acetylcarnitine	2.8085	0.013946	1.8555	0.20361	10.0881	7.01514	-1.43805	-0.524109			NAD	-3.3175	0.0050823	2.2939	0.074201	0.0299225
Phenylalanine	-4.2599	0.00079276	3.1009	0.0096452	0.442395	0.562093	1.27057	0.345472			NAD	2.3586	0.033409	1.4761	0.46968	0.0299225	0.0213822	-1.39941	-0.484822			Hypotaurine	3.8559	0.0017473	2.7576	0.014553	70.1359	53.4291	-1.31269	-0.392528			cis-10-Heptadecenoic acid	-2.636	0.019557	1.7087	0.22112	0.367681	0.577864	1.57164	0.652275			Cystine	2.639	0.019441	1.7113	0.20274	18.0195
ADP	-3.7787	0.0020345	2.6915	0.016502	0.0434636	0.0645688	1.48558	0.57103			Docosahexaenoat	1.7842	0.096076	1.0174	0.78937	0.448278	0.350428	-1.27923	-0.355276			Leucine	4.0283	0.0012451	2.9048	0.014553	0.35441	0.286383	-1.23754	-0.307473			Docosahexaenoat	-2.5945	0.021203	1.6736	0.22112	0.350428	0.533997	1.52384	0.607714			Glycerophosphocholine	2.706	0.017055	1.7681	0.20274	20.0934
Aspargine	-3.8309	0.0018354	2.7363	0.016502	2.78982	3.61449	1.2956	0.373622			NADH	1.7812	0.096581	1.0151	0.78937	0.0131186	0.0105902	-1.23875	-0.30888			Malic acid	4.9324	0.00022054	3.6565	0.014553	0.11212	0.0804643	-1.39341	-0.478617			Creatinine	-2.0839	0.055976	1.252	0.45574	0.640375	0.823532	1.28602	0.362908			Aminoadipic acid	2.1938	0.045628	1.3408	0.33309	19.2945
Nicotinamide	-3.8934	0.0016228	2.7897	0.016502	0.444959	0.66696	1.49893	0.583929			Nicotinamide	-1.7768	0.09732	1.0118	0.78937	0.444959	0.561737	1.26245	0.336225			Phenylalanine	4.1457	0.00098991	3.0044	0.014553	0.562093	0.436891	-1.28658	-0.363536			Glyceric acid	-2.0818	0.056187	1.2504	0.45574	0.287017	0.351184	1.22357	0.291091			ATP	-2.2338	0.042327	1.3734	0.33309	0.00645826
Leucine	-3.6332	0.0027137	2.5664	0.018517	0.291657	0.35441	1.21516	0.281147			2,4-Diaminobutyric acid	1.1378	0.27431	0.56176	0.88171	0.586009	0.511354	-1.146	-0.196601			Taurine	4.6091	0.00040536	3.3922	0.014553	0.738717	0.530998	-1.39119	-0.476315			Arachidonic acid	-1.7777	0.097181	1.0124	0.54571	1.28337	1.79482	1.39852	0.483905			NADH	-2.2012	0.044997	1.3468	0.33309	0.0131186
Tryptophan	-3.6192	0.0027903	2.5543	0.018517	0.219955	0.281383	1.27928	0.355331			2-Aminobutyric acid	0.9994	0.33456	0.47553	0.88171	53.4555	48.0951	-1.11145	-0.152449			ADP	3.6816	0.0024655	2.6081	0.016362	0.0645688	0.0437263	-1.47666	-0.562337			ATP	-1.8325	0.088226	1.0544	0.54571	0.00614131	0.00802714	1.30707	0.38634			Guanodinobutanoate	2.0741	0.056993	1.2442	0.37823	1.53542
2-Aminobutyric acid	-3.4009	0.004305	2.366	0.019642	53.4555	64.3631	1.20405	0.267895			Acetylcarnitine	0.82798	0.42157	0.37513	0.88171	10.9954	10.0881	-1.08994	-0.124252			Dodecanoic acid	-3.627	0.0027471	2.5611	0.016712	0.881527	1.47167	1.66946	0.739381			cis-5-Dodecenoic acid	-1.8175	0.090601	1.0429	0.54571	0.339613	0.44198	1.30142	0.380088			Creatinine	1.9933	0.066084	1.1799	0.38262	1.04157
Creatine	-3.4287	0.0040739	2.39	0.019642	56.7048	70.4835	1.24299	0.313813			Allantoin	-0.68182	0.50648	0.29544	0.88171	0.361013	0.404485	1.12042	0.164039			Acetylcarnitine	3.2836	0.0054367	2.2647	0.029501	10.0113	7.01514	-1.4271	-0.513091			Linoleic acid	-1.7811	0.096599	1.015	0.54571	0.411017	0.683373	1.66264	0.733474			Taurine	1.9765	0.068137	1.1666	0.38262	0.610383
Dodecanoic acid	3.441	0.0039755	2.4006	0.019642	1.45712	0.881527	-1.65295	-0.725046			alpha-Ketoglutaric acid	-0.51758	0.61284	0.21266	0.88171	0.115972	0.124115	1.07021	0.0978959			GSH	3.2636	0.0056578	2.2474	0.029501	3.13944	2.38447	-1.31662	-0.396836			Methylhistidine	-1.6717	0.11678	0.93263	0.60893	0.417627	0.51677	1.23739	0.307306			Hydroxylysine	1.8771	0.081499	1.0888	0.39663	1.41529
Glycolic acid	-3.4623	0.0038103	2.419	0.019642	0.556235	1.06132	1.90804	0.932091			Aminoadipic acid	0.5179	0.61261	0.21281	0.88171	19.2945	18.5013	-1.04287	-0.060563			Glycine	3.0926	0.0079486	2.0997	0.038683	0.844011	0.661083	-1.27671	-0.35243			11-cis-Eicosenoate	-1.2225	0.2417	0.61672	0.74927	0.109354	0.130679	1.19501	0.257022			N-Acetylglutamic acid	-1.9104	0.076787	1.1147	0.39663	0.107237
Hypotaurine	-3.4334	0.0040358	2.3941	0.019642	56.3904	70.1359	1.24376	0.314705			Arachidonic acid	1.2282	0.23963	0.62045	0.88171	1.55263	1.28337	-1.20981	-0.274778			Guanodinobutanoate	3.0547	0.0085702	2.067	0.039102	1.68274	1.29716	-1.29725	-0.375455			Allantoin	1.2815	0.22085	0.6559	0.74927	0.404485	0.323058	-1.25205	-0.324292			AMP	1.8393	0.087177	1.0596	0.39687	2.93299
Glutamic acid	-3.2998	0.0052646	2.2786	0.021351	2.35838	3.02985	1.28471	0.361446			Arginine	-0.47783	0.64015	0.19372	0.88171	1.73838	1.83962	1.05824	0.0816651			Threonine	3.0231	0.0091234	2.0398	0.039177	3.04611	2.45815	-1.23919	-0.309395			alpha-Ketoglutaric acid	1.2199	0.24265	0.61502	0.74927	0.124115	0.103158	-1.20315	-0.266818			Cysteine	-1.8062	0.092421	1.0342	0.39687	0.544724
Taurine	-3.3132	0.0051258	2.2902	0.021351	0.610383	0.738717	1.21025	0.275306			Aspargine	0.57764	0.57268	0.24209	0.88171	2.78982	2.63179	-1.06005	-0.0841257			2,4-Diaminobutyric acid	2.7256	0.016412	1.7848	0.04992	0.682205	0.562242	-1.21337	-0.279016			Aminoadipic acid	1.2235	0.24133	0.6174	0.74927	18.5013	16.0516	-1.15261	-0.204909			Arginine	-1.7324	0.10516	0.97816	0.42647	1.73838
Lysine	-3.2024	0.0063904	2.1945	0.024553	0.111506	0.135176	1.21227	0.277713			Aspartic acid	-0.70811	0.4905	0.30936	0.88171	0.295555	0.326256	1.10387	0.142577			GDP	2.7728	0.014959	1.8251	0.04992	0.0463744	0.0320556	-1.44669	-0.532752			AMP	-1.2416	0.23478	0.62934	0.74927	2.00126	2.29823	1.14839	0.199618			Allantoin	1.5909	0.13394	0.87308	0.48889	0.361013
Methylhistidine	-3.032	0.0089647	2.0475	0.032721	0.334922	0.488747	1.45929	0.545265			Canavanine	-0.69284	0.49974	0.30125	0.88171	0.175738	0.198472	1.12936	0.17551			Glutamic acid	2.831	0.013341	1.8748	0.04992	3.02985	2.45436	-1.23447	-0.303896			Citrulline	-1.4418	0.17137	0.76607	0.74927	0.834194	1.29096	1.54755	0.62999			Oxaloacetic acid	-1.5912	0.13389	0.87324	0.48889	1.70536
NN-Dimethylarginine	-2.978	0.0099768	2.001	0.034681	0.303026	0.375098	1.23784	0.307824			CDP	0.82896	0.42104	0.37568	0.88171	0.100833	0.0941258	-1.07126	-0.099308			GSSG	2.7563	0.015452	1.811	0.04992	0.130062	0.0912938	-1.42465	-0.510609			Cystine	1.2104	0.24615	0.6088	0.74927	16.8252	14.7627	-1.13971	-0.188661			Docosahexaenoat	-1.4458	0.17024	0.76894	0.56094	0.448278
Dopamine	-2.912	0.011369	1.9443	0.03748	0.25462	0.317876	1.24843	0.320119			cis-5-Dodecenoic acid	1.4747	0.16243	0.78934	0.88171	0.40953	0.339613	-1.20587	-0.270077			Hydroxylysine	2.7437	0.015841	1.8002	0.04992	1.5549	1.20585	-1.28947	-0.366776			Fructose-1,6-bisphosphate	-1.262	0.22756	0.6429	0.74927	0.412071	0.501233	1.21638	0.28259			Glutamic acid-	-1.4227	0.17673	0.75268	0.56094	8.98513
Malic acid	-2.8928	0.011809	1.9278	0.03748	0.091151	0.11212	1.23004	0.298709			CMP	-0.5791	0.57172	0.24282	0.88171	0.0549534	0.0594251	1.08137	0.112863			NAD	2.8519	0.012802	1.8927	0.04992	0.0728218	0.0498268	-1.4615	-0.547448			Glutamic acid-	-1.1308	0.27713	0.55732	0.74927	8.862	10.06	1.13518	0.182922			Malic acid	1.4359	0.17299	0.76197	0.56094	0.091151
Creatinine	-2.8149	0.01377	1.8611	0.041884	1.04157	1.73806	1.6687	0.738723			Creatine	0.51371	0.61547	0.2108	0.88171	56.7048	53.8982	-1.05207	-0.0732338			Tryptophan	2.7465	0.015754	1.8026	0.04992	0.281383	0.239015	-1.17726	-0.235437			Glycerophosphocholine	1.2679	0.22553	0.6468	0.74927	18.7571	16.3752	-1.14546	-0.195927			O-Phosphoethanolamine-	-1.3786	0.18966	0.72202	0.57688	0.191195
Aspartic acid	-2.5944	0.021205	1.6736	0.051599	0.295555	0.355658	1.20336	0.267066			Cystine	0.76018	0.45976	0.33747	0.88171	18.0195	16.8252	-1.07098	-0.098937			2-Aminobutyric acid	2.6404	0.019388	1.7125	0.056613	64.3631	49.5492	-1.29898	-0.377374			Guanodinobutanoate	1.1311	0.27701	0.55751	0.74927	1.47335	1.29716	-1.13583	-0.183743			CMP	-1.3506	0.19825	0.7028	0.57888	0.0549534
Glycine	-2.6537	0.018893	1.7237	0.051599	0.706237	0.844011	1.19508	0.25711			Dodecanoic acid	-0.60864	0.55251	0.25766	0.88171	1.45712	1.66564	1.1431	0.192955			O-Phosphoethanolamine	2.619	0.020215	1.6943	0.056756	0.069915	0.0520375	-1.34355	-0.426049			Hydroxylysine	1.1654	0.26331	0.57953	0.74927	1.38436	1.20585	-1.14804	-0.199173			Aspartic acid-	-1.2974	0.21547	0.66662	0.58256	3.09825
GSSG	-2.645	0.019217	1.7163	0.051599	0.0990842	0.130062	1.31264	0.39247			Dopamine	-0.78703	0.44438	0.35224	0.88171	0.25462	0.281814	1.1068	0.146399			Homocysteine	2.5315	0.023959	1.6205	0.063659	0.0715523	0.0518897	-1.37893	-0.46355			Threonine-	-1.1436	0.27195	0.56551	0.74927	0.471689	0.543759	1.15279	0.205129			NN-Dimethylarginine	-1.3074	0.21215	0.67336	0.58256	0.303026
Histidine	-2.5989	0.021022	1.6773	0.051599	0.28058	0.345179	1.23023	0.298932			Fructose-1,6-bisphosphate	0.87773	0.39491	0.40351	0.88171	0.473612	0.412071	-1.14935	-0.200814			Nicotinamide	-2.5218	0.024417	1.6123	0.063659	0.66696	1.04253	1.56311	0.644419			O-Phosphoethanolamine-	-1.067	0.30404	0.51707	0.79268	0.184659	0.215481	1.16692	0.2227			11-cis-Eicosenoate	-1.19	0.25382	0.59548	0.59235	0.116917
Hydroxynicotinic acid	-2.6162	0.020327	1.6919	0.051599	0.112544	0.139011	1.23516	0.304702			Fumaric acid	-0.55326	0.58881	0.23002	0.88171	0.0945391	0.102835	1.08775	0.121344			Dopamine	2.4827	0.02633	1.5795	0.064942	0.317876	0.263767	-1.20514	-0.269198			Cysteine	-1.0378	0.31696	0.49899	0.79787	0.542735	0.623376	1.14858	0.199855			alpha-Ketoglutaric acid	1.2202	0.24254	0.61522	0.59235	0.115972
O-Phosphoethanolamine	-2.6623	0.018576	1.7311	0.051599	0.0529038	0.069915	1.32155	0.40223			GDP	1.5361	0.1468	0.83326	0.88171	0.0349389	0.0297992	-1.17248	-0.229561			Succinic acid	2.4757	0.026688	1.5737	0.064942	0.735018	0.613201	-1.19866	-0.261421			Malic acid	0.98253	0.34251	0.46532	0.83345	0.0936994	0.0804643	-1.16448	-0.219691			GSH	1.2279	0.23972	0.6203	0.59235	2.65567
Arginine	-2.5644	0.022481	1.6482	0.052938	1.73838	2.25803	1.29893	0.377322			Glutamine	0.85248	0.4083	0.38902	0.88171	0.183731	0.162481	-1.13078	-0.177319			Hydroxynicotinic acid	2.3834	0.031867	1.4967	0.075042	0.139011	0.113043	-1.22972	-0.298328			2,4-Diaminobutyric acid	-0.80025	0.43694	0.35958	0.96961	0.511354	0.562242	1.09952	0.136869			Lysine	-1.1815	0.25709	0.58991	0.59235	0.111506
Homocysteine	-2.5419	0.023484	1.6292	0.053573	0.053611	0.0715523	1.33466	0.416469			Glyceric acid	1.6364	0.12403	0.90647	0.88171	0.338396	0.287017	-1.17901	-0.237577			Aminoadipic acid	2.225	0.043035	1.3662	0.098174	19.7254	16.0516	-1.22887	-0.297333			2-Aminobutyric acid	-0.20572	0.83997	0.075735	0.96961	48.0951	49.5492	1.03023	0.0429704			Tryptophan	-1.1748	0.25966	0.5856	0.59235	0.219955
ATP	-2.4845	0.026238	1.5811	0.058041	0.00645826	0.00851006	1.3177	0.398024			Glycerophosphocholine	0.76458	0.45722	0.33988	0.88171	20.0934	18.7571	-1.07124	-0.0992859			AMP	2.1241	0.051964	1.2843	0.11495	3.0584	2.29823	-1.33076	-0.412251			ADP	-0.50249	0.62313	0.20542	0.96961	0.0411087	0.0437263	1.06368	0.0890579			cis-10-Heptadecenoic acid	-1.1522	0.26854	0.571	0.59404	0.49524
CMP	-2.4293	0.029181	1.5349	0.062653	0.0549534	0.0703617	1.28039	0.356582			Glycine	0.52354	0.60879	0.21553	0.88171	0.706237	0.668695	-1.05614	-0.0788038			GTP	2.0043	0.064773	1.1886	0.13615	0.021285	0.0178587	-1.19186	-0.253212			Arginine	-0.75512	0.46269	0.33471	0.96961	1.83962	2.03269	1.10496	0.143988			Methionine	-1.1168	0.28286	0.54842	0.60732	0.202075
GDP	-2.3839	0.031832	1.4971	0.066393	0.0349389	0.0463744	1.3273	0.408492			GMP	0.70555	0.49204	0.308	0.88171	0.127702	0.119489	-1.06874	-0.0959103			NADH	2.0001	0.065278	1.1852	0.13615	0.0224964	0.0176338	-1.27575	-0.351348			Aspartic acid	0.20537	0.84024	0.075599	0.96961	0.326256	0.317636	-1.02714	-0.0386266			Arachidonic acid	-0.95015	0.35815	0.44593	0.67459	1.55263
Canavanine	-2.268	0.039681	1.4014	0.078289	0.175738	0.341825	1.94508	0.959831			GSH	0.88333	0.39197	0.40674	0.88171	2.65567	2.36335	-1.12369	-0.16824			Aspartic acid	1.8591	0.08416	1.0749	0.16168	0.355658	0.317636	-1.1197	-0.163116			Aspartic acid-	-0.42583	0.67671	0.1696	0.96961	3.26495	3.45112	1.05702	0.080006			Aspartic acid	-0.85464	0.40714	0.39026	0.67459	0.295555
GTP	-2.2745	0.039197	1.4067	0.078289	0.0176342	0.021285	1.20703	0.271466			GSSG	1.3099	0.21132	0.67506	0.88171	0.0990842	0.0863934	-1.1469	-0.197735			Canavanine	1.8684	0.08278	1.0821	0.16168	0.341825	0.201232	-1.69866	-0.7644			CDP	-0.74884	0.46635	0.33129	0.96961	0.0941258	0.10302	1.0945	0.130266			Canavanine	-1.0087	0.33024	0.48118	0.67459	0.175738
Cysteine	-2.1041	0.053921	1.2682	0.10359	0.544724	0.631069	1.15851	0.212272			Guanodinobutanoate	0.50364	0.62235	0.20597	0.88171	1.53542	1.47335	-1.04213	-0.0595374			Fumaric acid	1.8715	0.082319	1.0845	0.16168	0.116513	0.0946503	-1.23099	-0.299815			CMP	-0.46237	0.65092	0.18647	0.96961	0.0594251	0.0632875	1.065	0.0908501			Creatine	0.84549	0.41205	0.38505	0.67459	56.7048
cis-5-Dodecenoic acid	-2.0655	0.057908	1.2373	0.10839	0.40953	0.520407	1.27074	0.345671			Hypotaurine	0.51158	0.61692	0.20977	0.88171	56.3904	53.5985	-1.05209	-0.0732562			Citrulline	1.7175	0.10791	0.96694	0.20198	2.96869	1.29096	-2.2996	-1.20138			Dodecanoic acid	0.56984	0.57782	0.23821	0.96961	1.66564	1.47167	-1.1318	-0.17862			GDP	0.97324	0.34695	0.45973	0.67459	0.0349389
2,4-Diaminobutyric acid	-2.0515	0.05941	1.2261	0.10842	0.586009	0.682205	1.16416	0.219284			Lysine	-0.79512	0.43981	0.35673	0.88171	0.111506	0.123141	1.10434	0.143187			Hypoxanthine	1.57	0.13873	0.85782	0.25319	3.82028	3.00052	-1.27321	-0.348468			Dopamine	0.52161	0.61009	0.2146	0.96961	0.281814	0.263767	-1.06842	-0.0954778			Glycine	0.9878	0.34001	0.4685	0.67459	0.706237
CDP	-2.019	0.063064	1.2002	0.11083	0.100833	0.120838	1.1984	0.261107			Malic acid-	0.74453	0.46887	0.32895	0.88171	2.61892	2.3551	-1.11202	-0.15318			Cystine	1.4725	0.163	0.78781	0.2891	16.9075	14.7627	-1.14528	-0.195706			Fumaric acid	0.53767	0.59925	0.2224	0.96961	0.102835	0.0946503	-1.08647	-0.119648			GSSG	0.85534	0.40676	0.39066	0.67459	0.0990842
Citrulline	-1.9883	0.066695	1.1759	0.11083	1.11523	2.96869	2.66194	1.41248			Methionine	-0.77434	0.45161	0.34524	0.88171	0.202075	0.219838	1.0879	0.121544			Glycerophosphocholine	1.4601	0.16633	0.77903	0.2891	18.68	16.3752	-1.14075	-0.189984			GDP	-0.58548	0.56754	0.246	0.96961	0.0297992	0.0320556	1.07572	0.105301			Histidine	-0.87978	0.39383	0.40469	0.67459	0.28058
Glutamic acid-	-1.9874	0.066799	1.1752	0.11083	8.98513	10.4271	1.16049	0.214728			Methylhistidine	-1.5451	0.14463	0.83975	0.88171	0.334922	0.417627	1.24694	0.318393			Arachidonic acid	-1.4381	0.17239	0.76348	0.29266	1.39906	1.79482	1.28288	0.359384			Glutamic acid	-0.40116	0.69436	0.15841	0.96961	2.34795	2.45436	1.04532	0.0639472			Hypotaurine	0.83849	0.41584	0.38107	0.67459	56.3904
O-Phosphoethanolamine-	-2.0073	0.064425	1.1909	0.11083	0.191195	0.241182	1.26145	0.335077			N-Acetylglutamic acid	-0.83789	0.41617	0.38073	0.88171	0.107237	0.12436	1.15967	0.21371			CDP	1.3516	0.19794	0.70347	0.3284	0.120838	0.10302	-1.17296	-0.230148			Glutamine	-0.42144	0.67983	0.1676	0.96961	0.162481	0.173416	1.0673	0.0939617			Threonine-	-0.88175	0.3928	0.40583	0.67459	0.505218
Fumaric acid	-1.9303	0.074079	1.1303	0.12017	0.0945391	0.116513	1.23243	0.301511			NN-Dimethylarginine	-0.60163	0.55704	0.25411	0.88171	0.303026	0.326837	1.07858	0.109127			cis-5-Dodecenoic acid	1.2712	0.22436	0.64906	0.33425	0.520407	0.44198	-1.17745	-0.23566			Glycolic acid	-0.65187	0.52504	0.2798	0.96961	0.518064	0.58177	1.12297	0.167318			Tyrosine	0.84574	0.41192	0.38519	0.67459	0.0667022
Threonine-	-1.8529	0.085096	1.0701	0.13504	0.505218	0.596616	1.18091	0.239897			Phenylalanine	0.76228	0.45854	0.33862	0.88171	0.442395	0.409772	-1.07961	-0.110514			Glutamine	1.3029	0.21363	0.67034	0.33425	0.215136	0.173416	-1.24058	-0.311016			GMP	-0.68125	0.50682	0.29514	0.96961	0.119489	0.12745	1.06663	0.0930598			Aspargine	0.81292	0.42987	0.36666	0.68219	2.78982
Succinic acid	-1.7997	0.093489	1.0292	0.14521	0.63812	0.735018	1.15185	0.203953			Pyruvic acid	0.74909	0.4662	0.33143	0.88171	2.97512	2.68011	-1.11007	-0.150656			GMP	1.2872	0.21891	0.65974	0.33425	0.142134	0.12745	-1.11521	-0.157318			GSSG	-0.39422	0.69936	0.1553	0.96961	0.0863934	0.0912938	1.05672	0.0795964			cis-5-Dodecenoic acid	-0.79375	0.44059	0.35597	0.68432	0.40953
GSH	-1.7686	0.098732	1.0055	0.14709	2.65567	3.13944	1.18217	0.241432			Succinic acid	0.69273	0.49981	0.3012	0.88171	0.63812	0.590865	-1.07997	-0.110997			Methionine	1.292	0.21727	0.663	0.33425	0.262159	0.229765	-1.14099	-0.190284			GTP	-0.29309	0.77375	0.1114	0.96961	0.0171649	0.0178587	1.04042	0.0571629			2-Aminobutyric acid	0.75565	0.46239	0.33499	0.68886	53.4555
Guanodinobutanoate	-1.7784	0.097052	1.013	0.14709	1.53542	1.68274	1.09594	0.132175			Taurine	0.95901	0.35382	0.45121	0.88171	0.610383	0.555456	-1.09889	-0.136041			Tyrosine	1.281	0.22102	0.65557	0.33425	0.0686042	0.0622762	-1.10161	-0.139615			Histidine	-0.19256	0.85007	0.070544	0.96961	0.297028	0.306818	1.03296	0.0467852			Glutamine	0.75753	0.46129	0.33602	0.68886	0.183731
Hydroxylysine	-1.7009	0.11105	0.95446	0.16214	1.41529	1.5549	1.09864	0.135724			Threonine	0.52694	0.60649	0.21718	0.88171	0.304575	0.289299	-1.0528	-0.074236			Docosahexaenoat	-1.0792	0.29876	0.52468	0.43619	0.455388	0.533997	1.17262	0.229734			Homocysteine	0.22798	0.82296	0.084623	0.96961	0.0534823	0.0518897	-1.03069	-0.0436133			Glutamic acid	-0.67945	0.50793	0.2942	0.74158	2.35838
Malic acid-	-1.689	0.11337	0.94552	0.16227	2.61892	3.00921	1.14903	0.200413			Threonine-	0.54103	0.59699	0.22403	0.88171	0.505218	0.471689	-1.07108	-0.0990687			alpha-Ketoglutaric acid	1.0199	0.32506	0.48804	0.43943	0.112739	0.103158	-1.09287	-0.128128			Hydroxynicotinic acid	-0.19265	0.85	0.07058	0.96961	0.110129	0.113043	1.02646	0.0376788			Lactic acid	-0.59699	0.56005	0.25177	0.80164	1.42583
Allantoin	1.6474	0.12173	0.9146	0.16947	0.361013	0.327859	-1.10112	-0.138974			Tryptophan	-0.48407	0.63582	0.19666	0.88171	0.219955	0.23504	1.06858	0.0956984			Histidine	1.024	0.32322	0.4905	0.43943	0.345179	0.306818	-1.12503	-0.169958			Hypoxanthine	0.51456	0.61489	0.2112	0.96961	3.332	3.00052	-1.11048	-0.151179			Hypoxanthine	0.57536	0.57418	0.24095	0.80606	3.24322
N-Acetylglutamic acid	-1.6411	0.12304	0.90995	0.16947	0.107237	0.131724	1.22834	0.296707			Tyrosine	0.90744	0.37953	0.42075	0.88171	0.0667022	0.0604713	-1.10304	-0.141483			O-Phosphoethanolamine-	1.0283	0.32123	0.49318	0.43943	0.241182	0.215481	-1.11927	-0.162563			Lactic acid	-0.38928	0.70293	0.15309	0.96961	1.40692	1.49446	1.06222	0.0870782			Citrulline	-0.54679	0.59313	0.22685	0.81138	1.11523
Pyruvic acid	-1.3	0.21461	0.66835	0.29012	2.97512	3.31717	1.11497	0.157007			ADP	0.45936	0.65303	0.18507	0.8828	0.0434636	0.0411087	-1.05729	-0.080365			Threonine-	1.0439	0.31422	0.50276	0.43943	0.596616	0.543759	-1.09721	-0.133836			Leucine	0.34814	0.73291	0.13495	0.96961	0.298002	0.286383	-1.04057	-0.0573769			Succinic acid	0.53626	0.6002	0.2217	0.81138	0.63812
GMP	-1.2702	0.22471	0.64838	0.29825	0.127702	0.142134	1.11301	0.154467			11-cis-Eicosenoate	0.44071	0.66615	0.17643	0.88417	0.116917	0.109354	-1.06917	-0.0964884			CMP	0.99657	0.33589	0.47381	0.44581	0.0703617	0.0632875	-1.11178	-0.152868			Malic acid-	-0.63942	0.53288	0.27337	0.96961	2.3551	2.70915	1.15033	0.202049			Fructose-1,6-bisphosphate	-0.51273	0.61614	0.21032	0.81778	0.473612
Hypoxanthine	-1.2057	0.24793	0.60567	0.32319	3.24322	3.82028	1.17793	0.236252			Aspartic acid-	-0.39868	0.69614	0.1573	0.90166	3.09825	3.26495	1.0538	0.0756053			Arginine	0.90827	0.37911	0.42124	0.49419	2.25803	2.03269	-1.11085	-0.151669			Methionine	-0.31204	0.75961	0.11941	0.96961	0.219838	0.229765	1.04516	0.0637201			Dopamine	-0.47908	0.63928	0.19431	0.83335	0.25462
Aspartic acid-	-1.147	0.27062	0.56764	0.34659	3.09825	3.37437	1.08912	0.123163			Histidine	-0.38775	0.70403	0.15241	0.90166	0.28058	0.297028	1.05862	0.0821884			NN-Dimethylarginine	0.86861	0.3997	0.39826	0.5119	0.375098	0.343317	-1.09257	-0.127725			N-Acetylglutamic acid	-0.25485	0.80255	0.09553	0.96961	0.12436	0.129598	1.04212	0.0595204			2,4-Diaminobutyric acid	0.44387	0.66392	0.17789	0.84829	0.586009
Acetylcarnitine	1.0761	0.30006	0.52279	0.37767	10.9954	10.0113	-1.0983	-0.135271			ATP	0.35625	0.72697	0.13849	0.91497	0.00645826	0.00614131	-1.05161	-0.0725975			Lysine	0.76319	0.45802	0.33912	0.57647	0.135176	0.125486	-1.07722	-0.107307			NN-Dimethylarginine	-0.34221	0.73727	0.13237	0.96961	0.326837	0.343317	1.05042	0.0709724			Glyceric acid	-0.42966	0.67398	0.17135	0.84829	0.338396
Glutamine	-1.0065	0.33123	0.47987	0.40941	0.183731	0.215136	1.17093	0.227658			Glycolic acid	0.31361	0.75844	0.12008	0.93841	0.556235	0.518064	-1.07368	-0.102562			Malic acid-	0.61973	0.54539	0.26329	0.6748	3.00921	2.70915	-1.11076	-0.151545			Oxaloacetic acid	-0.59229	0.5631	0.24941	0.96961	1.7619	1.96352	1.11444	0.156316			Homocysteine	0.2903	0.77584	0.11023	0.92846	0.053611
Glycerophosphocholine	0.99526	0.3365	0.47301	0.40941	20.0934	18.68	-1.07567	-0.105229			GTP	0.20465	0.84079	0.075312	0.96308	0.0176342	0.0171649	-1.02734	-0.0389089			cis-10-Heptadecenoic acid	-0.58836	0.56566	0.24744	0.68822	0.528563	0.577864	1.09327	0.128655			Phenylalanine	-0.61347	0.5494	0.26011	0.96961	0.409772	0.436891	1.06618	0.0924509			Leucine	0.3153	0.75719	0.1208	0.92846	0.291657
Oxaloacetic acid	-0.87766	0.39494	0.40347	0.47263	1.70536	1.86839	1.0956	0.131719			Hydroxylysine	0.26128	0.79768	0.098172	0.96308	1.41529	1.38436	-1.02234	-0.0318789			ATP	0.49558	0.62788	0.20212	0.74095	0.00851006	0.00802714	-1.06016	-0.0842815			Pyruvic acid	-0.73884	0.47221	0.32586	0.96961	2.68011	3.11415	1.16195	0.216548			Pyruvic acid	-0.30267	0.7666	0.11543	0.92846	2.97512
Cystine	0.85621	0.4063	0.39115	0.47838	18.0195	16.9075	-1.06577	-0.0918927			Hydroxynicotinic acid	0.16574	0.87073	0.060117	0.96308	0.112544	0.110129	-1.02194	-0.0313049			Methylhistidine	-0.49337	0.6294	0.20107	0.74095	0.488747	0.51677	1.05734	0.0804331			Succinic acid	-0.34565	0.73474	0.13386	0.96961	0.590865	0.613201	1.0378	0.0535295			CDP	-0.20883	0.83759	0.076971	0.93549	0.100833
11-cis-Eicosenoate	-0.82741	0.42188	0.37481	0.48885	0.116917	0.127489	1.09042	0.124882			Leucine	-0.18901	0.8528	0.069154	0.96308	0.291657	0.298002	1.02176	0.0310506			Oxaloacetic acid	-0.47884	0.63945	0.1942	0.74095	1.86839	1.96352	1.05092	0.0716503			Taurine	0.3962	0.69793	0.15619	0.96961	0.555456	0.530998	-1.04606	-0.0649678			Glycolic acid	-0.22636	0.8242	0.083969	0.93549	0.556235
Arachidonic acid	0.7582	0.4609	0.33639	0.52572	1.55263	1.39906	-1.10977	-0.150257			Malic acid	-0.18353	0.85701	0.067014	0.96308	0.091151	0.0936994	1.02796	0.039782			Glutamic acid-	0.41918	0.68145	0.16657	0.77728	10.4271	10.06	-1.03649	-0.0517131			Tyrosine	-0.24229	0.81207	0.090407	0.96961	0.0604713	0.0622762	1.02985	0.0424298			GTP	-0.18146	0.8586	0.066207	0.93549	0.0176342
Lactic acid	-0.71368	0.48715	0.31233	0.54711	1.42583	1.51286	1.06104	0.0854804			O-Phosphoethanolamine-	0.22689	0.82379	0.084183	0.96308	0.191195	0.184659	-1.0354	-0.0501858			Pyruvic acid	0.39873	0.69611	0.15732	0.78178	3.31717	3.11415	-1.06519	-0.0911156			O-Phosphoethanolamine	0.17226	0.8657	0.062634	0.97225	0.0531905	0.0520375	-1.02216	-0.0316166			Linoleic acid	-0.18795	0.85361	0.06874	0.93549	0.654943
Fructose-1,6-bisphosphate	-0.61425	0.5489	0.2605	0.60712	0.473612	0.51239	1.08188	0.113537			Oxaloacetic acid	-0.16976	0.86763	0.061666	0.96308	1.70536	1.7619	1.03315	0.047053			Aspartic acid-	-0.28162	0.78235	0.1066	0.86533	3.37437	3.45112	1.02275	0.0324487			Aspargine	-0.062064	0.95139	0.021642	0.97673	2.63179	2.64961	1.00677	0.00973472			Malic acid-	-0.20451	0.8409	0.075257	0.93549	2.61892
cis-10-Heptadecenoic acid	-0.54449	0.59467	0.22572	0.64793	0.49524	0.528563	1.06729	0.0939461			Glutamic acid-	0.13114	0.89753	0.046951	0.96352	8.98513	8.862	-1.01389	-0.0199071			11-cis-Eicosenoate	-0.24253	0.81188	0.090506	0.87158	0.127489	0.130679	1.02502	0.0356514			Canavanine	-0.07438	0.94176	0.02606	0.97673	0.198472	0.201232	1.0139	0.0199214			Phenylalanine	0.20489	0.84061	0.075407	0.93549	0.442395
alpha-Ketoglutaric acid	0.50727	0.61986	0.20771	0.66544	0.115972	0.112739	-1.02868	-0.0407933			Hypoxanthine	-0.14567	0.88626	0.052441	0.96352	3.24322	3.332	1.02738	0.0389636			Allantoin	0.24714	0.80839	0.092379	0.87158	0.327859	0.323058	-1.01486	-0.0212793			Creatine	0.034234	0.97317	0.011809	0.97673	53.8982	53.7029	-1.00364	-0.00523871			O-Phosphoethanolamine	0.15357	0.88014	0.055447	0.94486	0.0529038
Tyrosine	-0.47461	0.64238	0.19221	0.67962	0.0667022	0.0686042	1.02851	0.0405624			Lactic acid	0.089862	0.92967	0.031671	0.98356	1.42583	1.40692	-1.01343	-0.0192528			Cysteine	0.18087	0.85906	0.065976	0.90053	0.631069	0.623376	-1.01234	-0.0176942			Glycine	0.098719	0.92276	0.034911	0.97673	0.668695	0.661083	-1.01151	-0.0165164			Dodecanoic acid	-0.10233	0.91994	0.036238	0.97327	1.45712
Aminoadipic acid	-0.41782	0.68241	0.16595	0.71166	19.2945	19.7254	1.02233	0.0318612			Cysteine	0.025865	0.97973	0.0088935	0.9837	0.544724	0.542735	-1.00366	-0.00527729			Fructose-1,6-bisphosphate	0.17508	0.86352	0.063726	0.90053	0.51239	0.501233	-1.02226	-0.0317613			GSH	-0.071115	0.94431	0.024884	0.97673	2.36335	2.38447	1.00894	0.0128357			ADP	-0.066107	0.94823	0.023088	0.98887	0.0434636
AMP	-0.27053	0.7907	0.10199	0.81297	2.93299	3.0584	1.04276	0.0604018			Glutamic acid	0.03931	0.9692	0.013587	0.9837	2.35838	2.34795	-1.00444	-0.00639686			Lactic acid	0.1264	0.90122	0.045171	0.91373	1.51286	1.49446	-1.01231	-0.017655			Hypotaurine	0.029698	0.97673	0.010227	0.97673	53.5985	53.4291	-1.00317	-0.00456628			Fumaric acid	-0.013012	0.9898	0.0044516	0.9898	0.0945391
Linoleic acid	-0.14001	0.89064	0.050296	0.90301	0.654943	0.674137	1.02931	0.0416719			Homocysteine	0.020799	0.9837	0.0071377	0.9837	0.053611	0.0534823	-1.00241	-0.00346775			N-Acetylglutamic acid	0.14097	0.8899	0.050657	0.91373	0.131724	0.129598	-1.01641	-0.0234759			Lysine	-0.13097	0.89767	0.046886	0.97673	0.123141	0.125486	1.01905	0.0272183			GMP	0.027607	0.97837	0.009499	0.9898	0.127702
Docosahexaenoat	-0.12363	0.90336	0.044137	0.90336	0.448278	0.455388	1.01586	0.0227041			O-Phosphoethanolamine	-0.045889	0.96405	0.015902	0.9837	0.0529038	0.0531905	1.00542	0.00779702			Linoleic acid	-0.048261	0.96219	0.016739	0.96219	0.674137	0.683373	1.0137	0.0196325			Tryptophan	-0.13098	0.89765	0.046891	0.97673	0.23504	0.239015	1.01691	0.0241954			Hydroxynicotinic acid	-0.046209	0.9638	0.016015	0.9898	0.112544
Superior Colliculus
NT vs NT-NAM											NT vs OHT											NT-NAM vs OHT-NAM											OHT vs OHT-NAM											NT vs OHT-NAM
Metabolite	t.stat	p.value	-log10(p)	FDR	NT_CONTROL_Mean	NT_NAM_Mean	FC	FC.log2			Metabolite	t.stat	p.value	-log10(p)	FDR	NT_CONTROL_Mean	NT_NAM_Mean	FC	FC.log2			Metabolite	t.stat	p.value	-log10(p)	FDR	NT_CONTROL_Mean	NT_NAM_Mean	FC	FC.log2			Metabolite	t.stat	p.value	-log10(p)	FDR	NT_CONTROL_Mean	NT_NAM_Mean	FC	FC.log2			Metabolite	t.stat	p.value	-log10(p)	FDR	NT_CONTROL_Mean
Threonine	-6.6393	1.12e-05	4.9525	0.00081429	0.0636997	1.00913	15.842	3.98568			Leucine	4.5641	0.00044168	3.3549	0.032243	0.0996911	0.0417769	-2.38627	-1.25476			NAD	4.731	0.00032181	3.4924	0.023492	0.0113762	0.00441009	-2.57958	-1.36714			ATP	-7.8938	1.6e-06	5.796	8.77e-05	0.880162	1.13871	1.29375	0.37156			Threonine	-7.0416	5.85e-06	5.2328	0.00042711	1.45327
NAD	-6.1118	2.69e-05	4.5706	0.00098106	0.0024912	0.0113762	4.56655	2.1911			alpha-Ketoglutaric acid	3.7953	0.0019689	2.7058	0.035933	0.0499542	0.0329828	-1.51455	-0.598893			2,4-Diaminobutyric acid	3.1754	0.0067418	2.1712	0.063838	0.302026	0.151137	-1.99836	-0.998813			NAD	-7.6198	2.4e-06	5.6193	8.77e-05	0.00838876	0.0126578	1.5089	0.593498			Guanodinobutanoate	4.0965	0.0010896	2.9627	0.029489	0.00911408
NADH	-5.4658	8.32e-05	4.08	0.0020239	0.000620059	0.00224001	3.61258	1.85303			Guanodinobutanoate	4.0134	0.0012819	2.8921	0.035933	0.199542	0.124929	-1.59723	-0.675576			ADP	3.2827	0.0054462	2.2639	0.063838	0.0189444	0.0126578	-1.49666	-0.581743			Threonine	-7.2127	4.48e-06	5.3491	0.00010891	0.00472235	0.00549404	1.16341	0.218363			Methylhistidine	-4.0421	0.0012119	2.9165	0.029489	0.00436495
ADP	-5.04	0.00018064	3.7432	0.0032966	0.00911408	0.0189444	2.07858	1.0556			NAD	3.8313	0.0018338	2.7366	0.035933	0.0024912	0.00107265	-2.32247	-1.21566			alpha-Ketoglutaric acid	3.3418	0.0048427	2.3149	0.063838	0.0610978	0.0405879	-1.50532	-0.59007			GDP	-5.3392	0.00010447	3.981	0.0019066	0.0019592	0.00249638	1.27419	0.349576			NAD	-3.7315	0.0022334	2.651	0.040093	0.00214413
GDP	-3.6347	0.0027056	2.5677	0.039502	0.00529346	0.0107385	2.02864	1.02052			Lysine	3.6646	0.0025501	2.5934	0.037231	0.0397303	0.0191861	-2.07078	-1.05017			Aminoadipic acid	3.0584	0.0085061	2.0703	0.063838	5.9864	4.23824	-1.41247	-0.498224			NADH	-5.0943	0.00016341	3.7867	0.0023859	0.00231694	0.0037465	1.617	0.693323			Creatinine	3.59	0.0029566	2.5292	0.040093	0.00338351
ATP	-3.4025	0.0042916	2.3674	0.052214	0.00190383	0.00417879	2.19494	1.13418			ATP	3.4809	0.0036722	2.4351	0.044678	0.00190383	0.00129847	-1.46621	-0.55209			AMP	3.6223	0.0027728	2.5571	0.063838	2.40294	1.13871	-2.11023	-1.0774			Methylhistidine	-4.7969	0.00028422	3.5463	0.003458	0.00393618	0.00704171	1.78897	0.839129			ATP	-3.5354	0.0032953	2.4821	0.040093	0.00529346
Methylhistidine	-3.3079	0.0051798	2.2857	0.053486	0.119578	0.206935	1.73054	0.791223			Glutamine	3.1591	0.0069649	2.1571	0.072634	0.112734	0.0678304	-1.66199	-0.732913			Arachidonic acid	2.9976	0.0095978	2.0178	0.063838	2.29081	1.43585	-1.59543	-0.673949			GTP	-3.74	0.0021962	2.6583	0.022903	0.0153477	0.0194119	1.26481	0.33892			Leucine	3.3282	0.0049752	2.3032	0.049049	0.0164136
O-Phosphoethanolamine-	-3.2458	0.0058615	2.232	0.053486	0.0733533	0.177933	2.4257	1.2784			GTP	2.9581	0.010378	1.9839	0.094696	0.00338351	0.00231694	-1.46033	-0.546298			Cystine	2.8396	0.013117	1.8821	0.063838	8.76999	5.88147	-1.49112	-0.576398			ADP	-3.5263	0.0033553	2.4743	0.030617	0.363292	0.501855	1.38141	0.466141			NADH	-3.2893	0.0053752	2.2696	0.049049	0.471376
Threonine-	-3.1392	0.0072454	2.1399	0.058768	0.216736	0.453282	2.09141	1.06447			Histidine	2.4176	0.029844	1.5251	0.21786	0.282219	0.198998	-1.4182	-0.50406			Guanodinobutanoate	3.429	0.0040709	2.3903	0.063838	0.220038	0.13023	-1.68961	-0.75669			Dopamine	-3.2371	0.005964	2.2245	0.048374	0.0662294	0.0466758	-1.41892	-0.504796			ADP	-2.5129	0.024838	1.6049	0.20083	0.0555208
GTP	-2.9544	0.010454	1.9807	0.069375	0.00338351	0.00573947	1.69631	0.762397			Hydroxynicotinic acid	-2.4364	0.028784	1.5408	0.21786	0.0401129	0.0582594	1.45239	0.538426			Hydroxylysine	2.9389	0.01078	1.9674	0.063838	0.4501	0.317254	-1.41874	-0.504606			Fructose-1,6-bisphosphate	-3.1577	0.0069833	2.1559	0.050978	0.0238446	0.0285504	1.19735	0.259846			Allantoin	2.46	0.027511	1.5605	0.20083	0.0279197
Malic acid-	-2.9918	0.009707	2.0129	0.069375	0.788372	1.43278	1.81739	0.861867			2,4-Diaminobutyric acid	2.2552	0.040655	1.3909	0.22336	0.197794	0.121221	-1.63168	-0.706354			NADH	3.1914	0.0065311	2.185	0.063838	0.00224001	0.00125709	-1.7819	-0.833418			Lysine	-3.0678	0.00835	2.0783	0.055413	0.0349444	0.0377267	1.07962	0.110524			GDP	-2.3875	0.031615	1.5001	0.20981	0.0295056
Pyruvic acid	-2.6226	0.020073	1.6974	0.12211	0.768915	1.6124	2.09698	1.06832			AMP	2.289	0.038139	1.4186	0.22336	1.45327	0.880162	-1.65114	-0.723462			Nicotinamide	2.9488	0.01057	1.9759	0.063838	0.162037	0.112607	-1.43896	-0.52503			Glutamine	-2.926	0.011059	1.9563	0.067276	0.130667	0.155678	1.1914	0.252664			alpha-Ketoglutaric acid	2.053	0.059254	1.2273	0.36046	0.195773
Glutamic acid-	-2.5171	0.024641	1.6083	0.13837	2.9247	8.22746	2.81309	1.49216			Canavanine	2.2274	0.042835	1.3682	0.22336	0.0496145	0.0326488	-1.51964	-0.60373			O-Phosphoethanolamine-	2.8603	0.012591	1.8999	0.063838	0.177933	0.0835611	-2.12937	-1.09043			Hydroxynicotinic acid	2.8152	0.013762	1.8613	0.075511	4.18897	4.23824	1.01176	0.0168685			Dodecanoic acid	1.8903	0.079606	1.0991	0.44702	4.89553
Aspartic acid-	-2.3918	0.031357	1.5037	0.1526	1.81518	4.27972	2.35774	1.2374			Tyrosine	2.2675	0.039723	1.401	0.22336	0.0137378	0.0101599	-1.35216	-0.43527			Succinic acid	2.8927	0.01181	1.9277	0.063838	0.298257	0.155678	-1.91586	-0.937992			Threonine-	-2.7893	0.014481	1.8392	0.075511	0.164066	0.276822	1.68726	0.754682			Dopamine	-1.8412	0.086872	1.0611	0.45298	0.226896
Fructose-1,6-bisphosphate	-2.3941	0.031223	1.5055	0.1526	0.104628	0.261492	2.49924	1.32149			GDP	2.1258	0.051792	1.2857	0.2363	0.00529346	0.00393618	-1.34482	-0.427413			Threonine-	2.853	0.012773	1.8937	0.063838	0.453282	0.241345	-1.87815	-0.909315			Creatinine	2.6379	0.019484	1.7103	0.091301	0.659392	0.773282	1.17272	0.22986			cis-5-Dodecenoic acid	1.725	0.10652	0.97255	0.51841	0.79256
AMP	-2.3408	0.034561	1.4614	0.15769	1.45327	2.40294	1.65347	0.725498			Nicotinamide	2.1354	0.050877	1.2935	0.2363	0.127485	0.0878616	-1.45097	-0.537021			Glycerophosphocholine	2.7655	0.015177	1.8188	0.069243	9.09915	6.11419	-1.4882	-0.57357			Histidine	-2.6225	0.020077	1.6973	0.091301	0.204596	0.28641	1.39988	0.485301			Citrulline	1.6528	0.12062	0.91859	0.55032	0.262066
Acetylcarnitine	-2.1869	0.046221	1.3352	0.19848	2.15938	2.65156	1.22793	0.296223			Taurine	2.0731	0.057104	1.2433	0.24521	0.103876	0.0817256	-1.27103	-0.346002			11-cis-Eicosenoate	2.7226	0.016509	1.7823	0.07089	0.0494064	0.0186754	-2.64553	-1.40356			Allantoin	2.5931	0.021262	1.6724	0.091301	0.0326488	0.0398493	1.22054	0.287521			Hypoxanthine	1.5584	0.14146	0.84937	0.58942	0.0496145
Creatinine	2.1537	0.04918	1.3082	0.19945	0.685955	0.402555	-1.704	-0.768927			Glutamic acid-	1.9841	0.067206	1.1726	0.25145	2.9247	2.01531	-1.45124	-0.537288			Aspartic acid-	2.5558	0.022858	1.641	0.084348	4.27972	1.64888	-2.59553	-1.37603			Glycolic acid	-2.4416	0.028499	1.5452	0.11558	0.215482	0.192415	-1.11988	-0.163349			Aminoadipic acid	1.5421	0.14534	0.83763	0.58942	0.255778
11-cis-Eicosenoate	-1.7804	0.096706	1.0145	0.2328	0.0274265	0.0494064	1.80141	0.849125			O-Phosphoethanolamine-	1.9498	0.071518	1.1456	0.25145	0.0733533	0.0583888	-1.25629	-0.32917			Dodecanoic acid	2.5502	0.023109	1.6362	0.084348	0.160537	0.0630588	-2.54582	-1.34813			O-Phosphoethanolamine-	-2.4073	0.030443	1.5165	0.11696	6.40068	5.88147	-1.08828	-0.122047			Linoleic acid	1.5081	0.15377	0.81312	0.59081	6.7307
2,4-Diaminobutyric acid	-1.8413	0.086865	1.0612	0.2328	0.197794	0.302026	1.52697	0.610672			Succinic acid	1.9474	0.071832	1.1437	0.25145	0.195773	0.130667	-1.49825	-0.58328			Glutamic acid-	2.5513	0.023058	1.6372	0.084348	8.22746	2.85734	-2.87941	-1.52577			Aspartic acid	-2.3617	0.033215	1.4787	0.11874	0.436703	0.607148	1.3903	0.475396			Hydroxylysine	1.4546	0.16785	0.77509	0.60136	0.49933
Aminoadipic acid	-1.7725	0.098063	1.0085	0.2328	4.89553	5.9864	1.22283	0.290225			Threonine	1.9435	0.072336	1.1406	0.25145	0.0636997	0.0473049	-1.34658	-0.429297			GDP	2.5067	0.025138	1.5997	0.087383	0.0107385	0.00704171	-1.52499	-0.6088			GSH	-2.347	0.034157	1.4665	0.11874	0.0678304	0.0980352	1.4453	0.531367			Lysine	1.4112	0.18001	0.7447	0.60136	0.112734
Arachidonic acid	-1.7903	0.095041	1.0221	0.2328	1.73653	2.29081	1.31919	0.399648			Glycolic acid	1.9066	0.077305	1.1118	0.25651	0.204821	0.112534	-1.82008	-0.864004			GTP	2.4682	0.027079	1.5674	0.089855	0.00573947	0.0037465	-1.53195	-0.615372			Leucine	-2.2499	0.041065	1.3865	0.13347	0.15672	0.185344	1.18265	0.242018			11-cis-Eicosenoate	1.407	0.18123	0.74177	0.60136	0.190611
Aspartic acid	-1.9315	0.073918	1.1312	0.2328	0.262066	0.381052	1.45403	0.540058			2-Aminobutyric acid	1.7584	0.10051	0.99781	0.27655	10.4741	8.4841	-1.23456	-0.303992			ATP	2.2657	0.039853	1.3995	0.099763	0.00417879	0.00266439	-1.56838	-0.649277			alpha-Ketoglutaric acid	-2.2372	0.042053	1.3762	0.13347	0.198998	0.279383	1.40395	0.489488			2,4-Diaminobutyric acid	1.3726	0.19146	0.71793	0.60767	0.282219
CMP	-1.9909	0.066379	1.178	0.2328	0.00436495	0.00721226	1.65231	0.724485			Aspartic acid	1.7483	0.10229	0.99018	0.27655	0.262066	0.204596	-1.28089	-0.357152			cis-5-Dodecenoic acid	2.2498	0.041067	1.3865	0.099763	0.284005	0.145057	-1.95788	-0.969295			Glyceric acid	-2.105	0.053835	1.2689	0.15788	0.00523262	0.00665172	1.2712	0.346194			Fumaric acid	-1.3206	0.2078	0.68235	0.61184	0.006566
Cystine	-1.9027	0.077849	1.1087	0.2328	6.7307	8.76999	1.30298	0.38182			Glyceric acid	1.8095	0.09189	1.0367	0.27655	0.103453	0.0684766	-1.51078	-0.595297			Fructose-1,6-bisphosphate	2.2348	0.042246	1.3742	0.099763	0.261492	0.117811	-2.21959	-1.15029			2,4-Diaminobutyric acid	-2.0828	0.056085	1.2512	0.15788	0.305997	0.317254	1.03679	0.0521233			Glycerophosphocholine	1.3153	0.20953	0.67875	0.61184	0.365566
Glyceric acid	-1.8696	0.082601	1.083	0.2328	0.103453	0.15004	1.45032	0.536367			GSH	1.8209	0.090065	1.0454	0.27655	0.471376	0.363292	-1.29751	-0.375751			Glutamine	2.2164	0.043732	1.3592	0.099763	0.1552	0.0980352	-1.5831	-0.662755			Phenylalanine	-2.0814	0.056232	1.25	0.15788	0.0582594	0.0363109	-1.60446	-0.682087			Cystine	1.2837	0.2201	0.65738	0.61798	0.0401129
Glycerophosphocholine	-1.7878	0.095461	1.0202	0.2328	7.05238	9.09915	1.29022	0.367621			Phenylalanine	1.7503	0.10193	0.99168	0.27655	0.191706	0.155116	-1.23589	-0.305548			Glyceric acid	2.3604	0.033294	1.4776	0.099763	0.15004	0.0993117	-1.5108	-0.595311			Dodecanoic acid	1.9543	0.070945	1.1491	0.19181	0.0417769	0.0556778	1.33274	0.414396			AMP	1.2267	0.24018	0.61947	0.63919	0.0996911
GSH	-1.9416	0.07259	1.1391	0.2328	0.471376	0.721774	1.53121	0.614667			Hydroxylysine	1.7075	0.1098	0.95942	0.28625	0.365566	0.305997	-1.19467	-0.256614			Leucine	2.2312	0.042536	1.3712	0.099763	0.110958	0.0556778	-1.99286	-0.99484			Arginine	-1.9313	0.073944	1.1311	0.19278	0.0191861	0.0310084	1.61619	0.692595			Succinic acid	1.2131	0.24517	0.61054	0.63919	0.0397303
Histidine	-1.8452	0.086266	1.0642	0.2328	0.282219	0.408252	1.44658	0.532644			11-cis-Eicosenoate	1.6432	0.12261	0.91148	0.28872	0.0274265	0.0172811	-1.58708	-0.666375			Linoleic acid	2.3	0.037348	1.4277	0.099763	0.0854298	0.032705	-2.61213	-1.38523			Glutamic acid-	-1.8733	0.082055	1.0859	0.20128	0.0311366	0.0348044	1.1178	0.160656			Taurine	1.1765	0.25902	0.58666	0.6409	0.0303354
Oxaloacetic acid	-1.7679	0.09886	1.005	0.2328	0.263752	0.680007	2.5782	1.36637			Aspartic acid-	1.6724	0.11664	0.93315	0.28872	1.81518	1.35903	-1.33564	-0.417535			Malic acid-	2.3879	0.031592	1.5004	0.099763	1.43278	0.890307	-1.60931	-0.686442			Nicotinamide	-1.8678	0.08287	1.0816	0.20128	0.112424	0.216304	1.924	0.944109			Canavanine	1.1653	0.26339	0.57941	0.6409	0.119578
Succinic acid	-1.8074	0.09223	1.0351	0.2328	0.195773	0.298257	1.52349	0.607376			Threonine-	1.6606	0.11902	0.92439	0.28872	0.216736	0.168621	-1.28534	-0.362154			Pyruvic acid	2.2294	0.042677	1.3698	0.099763	1.6124	0.877916	-1.83663	-0.877058			Glutamic acid	-1.8405	0.08699	1.0605	0.20128	0.155116	0.189379	1.22088	0.287927			Arachidonic acid	1.0897	0.29426	0.53128	0.69292	0.191706
Hydroxylysine	-1.7208	0.1073	0.96938	0.24479	0.365566	0.4501	1.23124	0.300115			Fructose-1,6-bisphosphate	1.6161	0.12837	0.89154	0.29284	0.104628	0.074482	-1.40475	-0.490309			Taurine	2.2438	0.041533	1.3816	0.099763	0.125081	0.0919496	-1.36032	-0.443949			AMP	-1.8325	0.088231	1.0544	0.20128	0.0817256	0.0919496	1.1251	0.170055			CMP	-1.0475	0.31262	0.50499	0.70192	0.103876
Allantoin	1.6196	0.12762	0.89408	0.24913	0.0414695	0.0264167	-1.56982	-0.650604			Cysteine	1.5906	0.13403	0.87281	0.29648	0.11373	0.0780187	-1.45773	-0.54372			Lysine	2.1893	0.04601	1.3371	0.10178	0.0536946	0.0310084	-1.73162	-0.792119			Tyrosine	-1.7788	0.096992	1.0133	0.21456	0.0473049	0.797579	16.8604	4.07557			Glutamic acid	-1.037	0.31731	0.49852	0.70192	0.0636997
alpha-Ketoglutaric acid	-1.6411	0.12305	0.90993	0.24913	0.0499542	0.0610978	1.22307	0.290512			Aminoadipic acid	1.5502	0.14341	0.84343	0.30371	4.89553	4.18897	-1.16867	-0.224868			Oxaloacetic acid	2.1102	0.053317	1.2731	0.11447	0.680007	0.201051	-3.38227	-1.75799			GSSG	1.6965	0.1119	0.95118	0.24025	0.0393397	0.047791	1.21483	0.280752			Glutamine	0.95633	0.35513	0.44961	0.71539	0.045957
Dopamine	-1.5797	0.13651	0.86484	0.24913	0.0677989	0.088568	1.30633	0.385524			O-Phosphoethanolamine	1.541	0.14562	0.83679	0.30371	0.0169409	0.012638	-1.34047	-0.42274			Acetylcarnitine	2.0885	0.0555	1.2557	0.11576	2.65156	2.15955	-1.22783	-0.296111			N-Acetylglutamic acid	-1.646	0.12203	0.91354	0.25452	0.0101599	0.0137997	1.35825	0.441754			GTP	-0.94325	0.36155	0.44183	0.71539	0.0137378
Fumaric acid	-1.6033	0.13119	0.88211	0.24913	0.0295056	0.0413824	1.40253	0.488027			Oxaloacetic acid	1.5209	0.15054	0.82234	0.30527	0.263752	0.146101	-1.80527	-0.852215			Canavanine	1.9597	0.070243	1.1534	0.13879	0.0769331	0.0398493	-1.9306	-0.949051			NN-Dimethylarginine	-1.6056	0.13068	0.88378	0.265	0.0329828	0.0405879	1.23058	0.299335			GMP	-0.92326	0.37151	0.43003	0.71539	0.0499542
GMP	-1.6848	0.11418	0.94242	0.24913	0.0164136	0.0245247	1.49417	0.579345			Acetylcarnitine	1.4713	0.16332	0.78697	0.32222	2.15938	1.87299	-1.15291	-0.205275			cis-10-Heptadecenoic acid	1.9214	0.075278	1.1233	0.13879	0.576784	0.414507	-1.39149	-0.476636			Pyruvic acid	-1.4344	0.17342	0.76091	0.34215	0.0449841	0.0224759	-2.00143	-1.00103			Pyruvic acid	-0.86233	0.40304	0.39466	0.71539	0.0414695
Malic acid	-1.6287	0.12566	0.9008	0.24913	0.0279197	0.0398191	1.4262	0.512176			Arginine	1.4352	0.1732	0.76146	0.33272	0.226896	0.164066	-1.38295	-0.467754			Docosahexaenoat	1.9501	0.071485	1.1458	0.13879	0.544626	0.377042	-1.44447	-0.530539			Tryptophan	-1.39	0.18623	0.72996	0.3493	13.7466	15.9479	1.16014	0.214294			O-Phosphoethanolamine-	-0.85677	0.406	0.39147	0.71539	15.9177
Nicotinamide	-1.6292	0.12555	0.9012	0.24913	0.127485	0.162037	1.27103	0.345996			cis-10-Heptadecenoic acid	1.3486	0.19888	0.70141	0.34567	0.47494	0.362273	-1.311	-0.390666			Histidine	1.9384	0.07301	1.1366	0.13879	0.408252	0.279383	-1.46126	-0.547215			Acetylcarnitine	-1.3862	0.18737	0.72731	0.3493	0.573254	0.330837	-1.73274	-0.793053			Nicotinamide	0.84442	0.41263	0.38444	0.71539	0.685955
O-Phosphoethanolamine	-1.5885	0.13449	0.87132	0.24913	0.0169409	0.0245188	1.44732	0.533382			cis-5-Dodecenoic acid	1.3648	0.19384	0.71256	0.34567	0.196166	0.158551	-1.23725	-0.307132			Hydroxynicotinic acid	1.9157	0.076047	1.1189	0.13879	0.0526948	0.0363109	-1.45121	-0.537257			Succinic acid	-1.3728	0.1914	0.71807	0.3493	0.121221	0.151137	1.24679	0.318213			Cysteine	0.83618	0.4171	0.37976	0.71539	0.197794
Glutamine	-1.5397	0.14592	0.83589	0.25271	0.112734	0.1552	1.3767	0.461209			Glycine	1.3566	0.19638	0.7069	0.34567	0.190611	0.15672	-1.21625	-0.282445			Cysteine	1.7767	0.097347	1.0117	0.17333	0.207998	0.0933467	-2.22823	-1.1559			Malic acid-	-1.3423	0.20085	0.69712	0.35762	8.4841	9.90262	1.1672	0.223049			Docosahexaenoat	0.81234	0.43019	0.36634	0.71539	10.4741
Hydroxynicotinic acid	-1.5277	0.14886	0.82723	0.25271	0.0401129	0.0526948	1.31366	0.393596			Lactic acid	1.3767	0.19023	0.72071	0.34567	0.789743	0.576156	-1.37071	-0.454924			O-Phosphoethanolamine	1.7217	0.10713	0.9701	0.18187	0.0245188	0.0161111	-1.52186	-0.605833			GMP	-1.3243	0.20663	0.68481	0.35914	0.0611019	0.0812326	1.32946	0.410843			Malic acid-	-0.7886	0.4435	0.35311	0.71539	0.0677989
Phenylalanine	-1.5472	0.14413	0.84125	0.25271	0.191706	0.247032	1.2886	0.365803			Arachidonic acid	1.2617	0.22768	0.64268	0.34626	1.73653	1.41382	-1.22825	-0.29661			Phenylalanine	1.7283	0.10591	0.97507	0.18187	0.247032	0.189379	-1.30443	-0.383424			Oxaloacetic acid	-1.2105	0.24613	0.60884	0.40032	6.68186	6.11419	-1.09284	-0.128088			GSSG	0.78372	0.44626	0.35041	0.71539	7.05238
Creatine	-1.4629	0.16559	0.78097	0.25719	15.9177	21.2217	1.33322	0.414911			Aspargine	1.3145	0.2098	0.6782	0.34626	0.79256	0.659392	-1.20196	-0.265384			GSH	1.7072	0.10986	0.95917	0.18226	0.721774	0.501855	-1.43821	-0.524277			Taurine	-1.1973	0.25106	0.60022	0.40032	0.124929	0.13023	1.04243	0.0599469			Arginine	-0.7801	0.44832	0.34841	0.71539	0.199542
Glutamic acid	-1.4703	0.16361	0.7862	0.25719	0.49933	0.709393	1.42069	0.506591			Citrulline	1.2913	0.21751	0.66251	0.34626	0.255778	0.215482	-1.187	-0.247325			Citrulline	1.6772	0.11568	0.93676	0.18765	0.39347	0.192415	-2.04491	-1.03204			Canavanine	-1.1915	0.25325	0.59645	0.40032	13.7778	15.9434	1.15719	0.21062			Methionine	-0.77394	0.45184	0.34502	0.71539	15.8089
Hypotaurine	-1.4646	0.16513	0.78218	0.25719	15.8089	21.1078	1.33518	0.417038			Dopamine	1.2814	0.22087	0.65586	0.34626	0.0677989	0.0611019	-1.1096	-0.150045			Aspargine	1.5687	0.13903	0.85688	0.22064	1.06006	0.773282	-1.37086	-0.455085			Aspargine	-1.1788	0.25812	0.58818	0.40032	1.08938	1.05039	-1.03712	-0.0525852			NN-Dimethylarginine	-0.76498	0.45699	0.3401	0.71539	1.26361
NN-Dimethylarginine	-1.491	0.15814	0.80096	0.25719	0.140664	0.201566	1.43297	0.519004			Hypoxanthine	1.3069	0.2123	0.67305	0.34626	1.26361	1.08938	-1.15994	-0.21405			Aspartic acid	1.5127	0.1526	0.81645	0.22719	0.381052	0.28641	-1.33045	-0.411909			Glycine	-1.1677	0.26244	0.58097	0.40032	0.0878616	0.112607	1.28164	0.357988			Threonine-	-0.75095	0.46512	0.33243	0.71539	0.127485
Aspargine	-1.4434	0.17092	0.7672	0.25916	0.79256	1.06006	1.33752	0.41956			N-Acetylglutamic acid	1.2672	0.22577	0.64633	0.34626	0.0179018	0.0129924	-1.37786	-0.462428			Glycine	1.5008	0.15561	0.80796	0.22719	0.255776	0.185344	-1.38001	-0.464679			O-Phosphoethanolamine	-1.1651	0.26346	0.57929	0.40032	0.1185	0.162104	1.36797	0.452032			Oxaloacetic acid	0.74193	0.4704	0.32754	0.71539	0.140664
Cysteine	-1.4325	0.17396	0.75956	0.25916	0.11373	0.207998	1.82888	0.870959			Docosahexaenoat	1.2171	0.24369	0.61316	0.36305	0.442503	0.343152	-1.28952	-0.366837			GSSG	1.5044	0.1547	0.81052	0.22719	0.0679573	0.0466758	-1.45594	-0.541953			2-Aminobutyric acid	-1.1518	0.26871	0.57072	0.40032	1.87299	2.15955	1.153	0.205387			cis-10-Heptadecenoic acid	0.72473	0.48055	0.31826	0.71593	2.15938
Canavanine	-1.4022	0.18264	0.73841	0.26142	0.0496145	0.0769331	1.55062	0.632842			Tryptophan	1.1572	0.26655	0.57422	0.38916	0.045957	0.0393397	-1.16821	-0.224296			Malic acid	1.5058	0.15435	0.8115	0.22719	0.0398191	0.0285504	-1.39469	-0.479948			Aspartic acid-	-1.0786	0.299	0.52433	0.4214	0.012638	0.0161111	1.27482	0.35029			Aspartic acid	-0.66199	0.51872	0.28506	0.74895	0.0169409
Tryptophan	-1.4138	0.17927	0.74649	0.26142	0.045957	0.0668766	1.4552	0.541218			Creatine	1.0811	0.29792	0.52591	0.39867	15.9177	13.7466	-1.15794	-0.211557			Creatine	1.4461	0.17015	0.76916	0.24355	21.2217	15.9479	-1.33069	-0.412175			Creatine	-1.0759	0.30016	0.52265	0.4214	0.00107265	0.00441009	4.11139	2.03963			CDP	-0.65475	0.52324	0.2813	0.74895	0.0024912
cis-5-Dodecenoic acid	-1.3757	0.19054	0.72002	0.26244	0.196166	0.284005	1.44778	0.533841			Fumaric acid	-1.1258	0.27919	0.5541	0.39867	0.0295056	0.0349444	1.18433	0.244073			Hypotaurine	1.4146	0.17903	0.74708	0.25133	21.1078	15.9434	-1.32392	-0.404815			CDP	-1.0752	0.30046	0.52222	0.4214	0.000483954	0.00125709	2.59754	1.37715			Fructose-1,6-bisphosphate	-0.62785	0.54021	0.26744	0.75837	0.000620059
Glycine	-1.3813	0.18882	0.72395	0.26244	0.190611	0.255776	1.34188	0.424252			GSSG	-1.101	0.28948	0.53838	0.39867	0.0555208	0.0662294	1.19287	0.254442			2-Aminobutyric acid	1.3288	0.20517	0.68788	0.2826	12.1625	9.90262	-1.22821	-0.296557			Linoleic acid	1.0501	0.31145	0.50661	0.4214	0.00129847	0.00266439	2.05195	1.03699			Hydroxynicotinic acid	0.52477	0.60795	0.21613	0.82358	0.00190383
CDP	-1.3528	0.19756	0.7043	0.26707	0.00214413	0.00315063	1.46942	0.555247			NADH	1.0754	0.30037	0.52234	0.39867	0.000620059	0.000483954	-1.28124	-0.357536			Tryptophan	1.2775	0.22222	0.65322	0.30041	0.0668766	0.047791	-1.39936	-0.484763			Hypotaurine	-1.0495	0.31172	0.50624	0.4214	0.733236	0.890307	1.21422	0.280025			Aspartic acid-	0.52289	0.60923	0.21522	0.82358	0.788372
Lactic acid	1.3407	0.20136	0.69603	0.26726	0.789743	0.449993	-1.75501	-0.811481			NN-Dimethylarginine	1.0846	0.29644	0.52807	0.39867	0.140664	0.1185	-1.18704	-0.247363			N-Acetylglutamic acid	1.2271	0.24002	0.61975	0.31857	0.0243073	0.0183478	-1.32481	-0.405787			Glycerophosphocholine	1.028	0.32139	0.49297	0.42375	0.074482	0.117811	1.58174	0.661511			2-Aminobutyric acid	0.46014	0.65248	0.18543	0.86602	0.104628
Taurine	-1.3169	0.20901	0.67983	0.27246	0.103876	0.125081	1.20414	0.268003			Hypotaurine	1.013	0.32827	0.48377	0.42792	15.8089	13.7778	-1.14742	-0.198396			Threonine	1.201	0.24968	0.60262	0.32547	1.00913	0.797579	-1.26524	-0.33941			cis-10-Heptadecenoic acid	-1.014	0.3278	0.4844	0.42375	0.713741	0.877916	1.23002	0.298682			GSH	-0.4347	0.6704	0.17366	0.87392	0.768915
Arginine	-1.2677	0.22559	0.64668	0.28891	0.226896	0.349259	1.53929	0.622268			Linoleic acid	0.99246	0.33782	0.47132	0.43264	0.0714134	0.0449229	-1.58969	-0.668744			Glycolic acid	1.1583	0.2661	0.57495	0.3408	0.264555	0.188337	-1.40469	-0.490254			Cystine	0.99919	0.33466	0.47539	0.42375	1.35903	1.64888	1.21328	0.278908			Lactic acid	0.40093	0.69452	0.15831	0.88948	1.81518
Lysine	-1.2543	0.23028	0.63775	0.28983	0.0397303	0.0536946	1.35148	0.43454			Homocysteine	0.97591	0.34567	0.46134	0.43507	0.006566	0.00523262	-1.25482	-0.327481			CMP	1.1081	0.2865	0.54288	0.36059	0.00721226	0.00549404	-1.31274	-0.392585			Malic acid	-0.98261	0.34248	0.46537	0.42375	0.0780187	0.0933467	1.19647	0.258779			Glycolic acid	0.31434	0.7579	0.12039	0.95391	0.11373
N-Acetylglutamic acid	-1.2103	0.2462	0.60872	0.30462	0.0179018	0.0243073	1.35782	0.441291			Creatinine	0.91955	0.37338	0.42785	0.46198	0.685955	0.573254	-1.1966	-0.25894			Lactic acid	-1.0793	0.29868	0.52479	0.36956	0.449993	0.713966	1.58662	0.665953			Lactic acid	-0.9826	0.34248	0.46536	0.42375	2.01531	2.85734	1.41782	0.503672			Tryptophan	-0.25302	0.80393	0.094781	0.98364	2.9247
Citrulline	-1.1783	0.25833	0.58782	0.31431	0.255778	0.39347	1.53833	0.621362			Malic acid	0.90425	0.38116	0.41889	0.46374	0.0279197	0.0238446	-1.1709	-0.227618			GMP	1.0017	0.33347	0.47694	0.40572	0.0245247	0.0194119	-1.26338	-0.337293			Homocysteine	-0.91336	0.37652	0.42422	0.45809	0.168621	0.241345	1.43129	0.517312			O-Phosphoethanolamine	0.24703	0.80847	0.092335	0.98364	0.216736
Tyrosine	-1.1636	0.26402	0.57836	0.31596	0.0137378	0.0163869	1.19283	0.254394			Glutamic acid	0.77681	0.4502	0.3466	0.53876	0.49933	0.436703	-1.14341	-0.19334			Tyrosine	0.98637	0.34069	0.46764	0.40771	0.0163869	0.0137997	-1.18749	-0.247911			Cysteine	-0.83408	0.41824	0.37857	0.50052	1.41382	1.43585	1.01558	0.0223079			Glycine	0.18893	0.85286	0.069122	0.9994	1.73653
2-Aminobutyric acid	-1.0359	0.31779	0.49786	0.37417	10.4741	12.1625	1.1612	0.215614			Dodecanoic acid	0.685	0.50453	0.29711	0.59404	0.14827	0.114372	-1.29638	-0.374493			Homocysteine	0.90749	0.3795	0.42079	0.44683	0.0092104	0.00665172	-1.38466	-0.469536			Methionine	-0.71635	0.48555	0.31376	0.56756	0.362273	0.414507	1.14418	0.194318			Glyceric acid	0.18433	0.8564	0.067326	0.9994	0.47494
GSSG	-0.97748	0.34492	0.46228	0.39645	0.0555208	0.0679573	1.224	0.291599			Pyruvic acid	0.61683	0.54725	0.26182	0.63411	0.768915	0.713741	-1.0773	-0.107424			NN-Dimethylarginine	0.88498	0.39111	0.4077	0.45319	0.201566	0.162104	-1.24344	-0.314335			Docosahexaenoat	-0.70925	0.48981	0.30997	0.56756	0.0172811	0.0186754	1.08068	0.111943			Aspargine	0.16663	0.87004	0.060459	0.9994	0.0274265
Homocysteine	-0.97195	0.34757	0.45896	0.39645	0.006566	0.0092104	1.40274	0.488249			Malic acid-	0.5989	0.55881	0.25274	0.63739	0.788372	0.733236	-1.0752	-0.1046			CDP	0.81406	0.42924	0.3673	0.4896	0.00315063	0.00249638	-1.26208	-0.335803			CMP	-0.66609	0.51618	0.2872	0.58877	0.158551	0.145057	-1.09302	-0.128322			Malic acid	-0.1256	0.90184	0.044873	0.9994	0.196166
cis-10-Heptadecenoic acid	-0.9514	0.35754	0.44668	0.40085	0.47494	0.576784	1.21444	0.280287			ADP	0.57296	0.57576	0.23976	0.64662	0.00911408	0.00838876	-1.08646	-0.11964			Arginine	0.69673	0.49738	0.30331	0.55186	0.349259	0.276822	-1.26167	-0.33534			cis-5-Dodecenoic acid	0.60544	0.55458	0.25604	0.62283	0.343152	0.377042	1.09876	0.135877			Glutamic acid-	0.11298	0.91165	0.04017	0.9994	0.442503
Docosahexaenoat	-0.94149	0.36242	0.44079	0.40085	0.442503	0.544626	1.23079	0.299579			Glycerophosphocholine	0.552	0.58965	0.2294	0.65219	7.05238	6.68186	-1.05545	-0.0778606			Creatinine	0.69204	0.50023	0.30083	0.55186	0.402555	0.330837	-1.21678	-0.283066			Citrulline	0.56157	0.58329	0.23412	0.64515	0.114372	0.0630588	-1.81373	-0.858963			Phenylalanine	0.10571	0.91731	0.037483	0.9994	0.14827
Hypoxanthine	0.91725	0.37454	0.4265	0.40808	1.26361	1.11029	-1.13809	-0.186615			Cystine	0.5326	0.60266	0.21993	0.65663	6.7307	6.40068	-1.05156	-0.0725306			Glutamic acid	0.68178	0.5065	0.29542	0.55186	0.709393	0.607148	-1.1684	-0.224535			Fumaric acid	-0.4675	0.64733	0.18887	0.70033	0.0684766	0.0993117	1.4503	0.536352			N-Acetylglutamic acid	-0.10223	0.92002	0.036201	0.9994	0.103453
Methionine	-0.90313	0.38173	0.41824	0.4098	0.0303354	0.0368627	1.21517	0.281159			CDP	0.4664	0.6481	0.18836	0.69576	0.00214413	0.0019592	-1.09439	-0.130133			Allantoin	0.56124	0.5835	0.23396	0.62641	0.0264167	0.0224759	-1.17533	-0.233068			Guanodinobutanoate	-0.46031	0.65236	0.18551	0.70033	0.112534	0.188337	1.6736	0.74295			Histidine	0.079368	0.93786	0.02786	0.9994	0.204821
Glycolic acid	-0.79059	0.44237	0.35421	0.46802	0.204821	0.264555	1.29164	0.369201			GMP	0.41661	0.68328	0.1654	0.71256	0.0164136	0.0153477	-1.06945	-0.0968688			Dopamine	0.54044	0.59739	0.22374	0.63202	0.088568	0.0812326	-1.0903	-0.124726			Hydroxylysine	-0.38681	0.70471	0.15199	0.73636	0.576156	0.713966	1.23919	0.309396			Hypotaurine	-0.05699	0.95536	0.019833	0.9994	0.789743
Guanodinobutanoate	-0.68359	0.50539	0.29637	0.52705	0.199542	0.220038	1.10272	0.14106			Methylhistidine	0.42768	0.67539	0.17045	0.71256	0.119578	0.112424	-1.06363	-0.0889992			Fumaric acid	0.44676	0.66188	0.17922	0.69025	0.0413824	0.0377267	-1.0969	-0.133429			11-cis-Eicosenoate	-0.3849	0.7061	0.15114	0.73636	0.0449229	0.032705	-1.37358	-0.457938			Homocysteine	-0.048438	0.96205	0.016802	0.9994	0.0714134
Leucine	-0.4151	0.68436	0.16472	0.69386	0.0996911	0.110958	1.11302	0.154477			CMP	-0.36044	0.7239	0.14032	0.74429	0.00436495	0.00472235	1.08188	0.113538			Hypoxanthine	0.37175	0.71565	0.1453	0.73581	1.11029	1.05039	-1.05703	-0.0800201			Hypoxanthine	0.31018	0.76099	0.11862	0.78243	0.146101	0.201051	1.37611	0.460592			Tyrosine	-0.031141	0.9756	0.01073	0.9994	0.263752
Linoleic acid	-0.42212	0.67935	0.16791	0.69386	0.0714134	0.0854298	1.19627	0.258546			Allantoin	-0.33146	0.7452	0.12772	0.75555	0.0414695	0.0449841	1.08475	0.117363			Methylhistidine	-0.31468	0.75765	0.12053	0.76817	0.206935	0.216304	1.04528	0.063887			Aminoadipic acid	-0.12486	0.90241	0.044597	0.91494	0.0129924	0.0183478	1.41219	0.497931			Creatine	-0.012852	0.98993	0.0043968	0.9994	0.0179018
Dodecanoic acid	-0.21616	0.83198	0.079885	0.83198	0.14827	0.160537	1.08273	0.114677			Methionine	-0.17927	0.86029	0.065353	0.86029	0.0303354	0.0311366	1.02641	0.037609			Methionine	0.26917	0.79172	0.10143	0.79172	0.0368627	0.0348044	-1.05914	-0.0828943			Arachidonic acid	-0.09763	0.92361	0.034511	0.92361	0.0583888	0.0835611	1.43111	0.517139			Acetylcarnitine	-0.00076981	0.9994	0.00026211	0.9994	0.0733533
[truncated: 3 more columns]
