# Supplementary material for: Nicotinamide provides neuroprotection in glaucoma by protecting against mitochondrial and metabolic dysfunction
Source: Redox Biol. 2021 Apr 24;43:101988. doi: 10.1016/j.redox.2021.101988 (PMC8103000; doi:10.1016/j.redox.2021.101988)
Supplement: Supplementary Table 1 — Antibodies used. [file mmc1.xlsx]

## Sheet: Sheet1
Antibody	Target	Host	Stock conc.	Working conc.	Dilution	Details
βIII-tubulin	Microtubules specific to RGCs in the retina	Chicken	300 µg /mL	1.2 µg/mL	1:250	Novussbio cat # NB100-1612
RBPMS	RNA-binding protein, RGC specific in the retina	Rabbit	660 µg /mL	1.32 µg/mL	1:500	Novusbio cat # NBP2-20112
anti-GFP	XFPs	Chicken	10 mg/mL	20 µg/mL	1:500	Abcam cat # ab13970
TOMM20	Translocase of outer mitochondrial membrane 20, all mitochondria in the retina, disease resistant expression	Rabbit	1 mg/mL	2 µg/mL	1:500	Abcam cat # ab78547
Goat-anti Rabbit AF 568	Rabbit primary antibody	Goat	2 mg/mL	4 µg/mL	1:500	Invitrogen cat # A11011
Goat-anti Chick AF 488	Chick primary antibody	Goat	2 mg/mL	4 µg/mL	1:500	Invitrogen cat # A11039
