# Supplementary material for: Nicotinamide provides neuroprotection in glaucoma by protecting against mitochondrial and metabolic dysfunction
Source: Redox Biol. 2021 Apr 24;43:101988. doi: 10.1016/j.redox.2021.101988 (PMC8103000; doi:10.1016/j.redox.2021.101988)
Supplement: Supplementary Dataset 1 — Raw, un-normalized, area under the curve mass spectrometry curve for all metabolites and all tissues. (See row “tissue weight” for tissue weight for normalization; as in Supplementary Dataset 2.) Row “tissue weight” separates positive and negative acquisition modes. [file mmc2.csv]

Name	[Area] ON_POS_125_L	[Area] ON_POS_125_R	[Area] ON_POS_126_L	[Area] ON_POS_126_R	[Area] ON_POS_127_L	[Area] ON_POS_127_R	[Area] ON_POS_128_L	[Area] ON_POS_128_R	[Area] ON_POS_129_L	[Area] ON_POS_129_R	[Area] ON_POS_130_L	[Area] ON_POS_130_R	[Area] ON_POS_131_L	[Area] ON_POS_131_R	[Area] ON_POS_132_L	[Area] ON_POS_132_R	[Area] ON_POS_133_L	[Area] ON_POS_133_R	[Area] ON_POS_134_L	[Area] ON_POS_134_R	[Area] ON_POS_135_L	[Area] ON_POS_135_R	[Area] ON_POS_136_L	[Area] ON_POS_136_R	[Area] ON_POS_137_L	[Area] ON_POS_137_R	[Area] ON_POS_138_L	[Area] ON_POS_138_R	[Area] ON_POS_139_L	[Area] ON_POS_139_R	[Area] ON_POS_140_L	[Area] ON_POS_140_R	[Area] RET_POS_125_L	[Area] RET_POS_125_R	[Area] RET_POS_126_L	[Area] RET_POS_126_R	[Area] RET_POS_127_L	[Area] RET_POS_127_R	[Area] RET_POS_128_L	[Area] RET_POS_128_R	[Area] RET_POS_129_L	[Area] RET_POS_129_R	[Area] RET_POS_130_L	[Area] RET_POS_130_R	[Area] RET_POS_131_L	[Area] RET_POS_131_R	[Area] RET_POS_132_L	[Area] RET_POS_132_R	[Area] RET_POS_133_L
IS_POS_PHEfrag_128	432430	392619	428193	295591	371390	356171	442873	421668	443675	457847	446321	402293	443893	427029	444430	417402	427891	457215	449249	469593	492869	381976	431865	443709	456810	435708	465261	434696	425814	442297	357900	446872	578362	612952	645859	672479	600490	795243	666020	711014	552427	898662	572200	862932	732148	844937	674031	731712	646257
AMP	3637480	3100503	646886	1874746	2423267	3179957	2921368	2768312	3554227	2804804	3672668	3774422	2996308	2578513	2980042	1500152	2607475	2095352	3326420	2269279	2165015	2308686	1865407	2181703	2569575	1440830	2562532	765425	2820055	2567451	2208256	2125229	293807	167909	261134	152421	1027123	1618941	200755	1962572	135330	5125753	201262	384266	217797	165511	3481345	173896	214337
ADP	56978	58938	46696	56277	52846	52183	50029	43590	47249	48495	45384	46258	44888	48574	37002	36355	40488	40531	42814	46984	46615	48900	43745	42597	41152	38705	44084	40255	43134	45009	39369	39027	90339	54513	103323	57379	123939	142572	63744	134792	50058	190387	67548	142351	123083	127928	132608	117282	75934
CMP	62029	56467	50277	59057	64177	56932	60890	45640	47738	47188	75768	52001	54352	54379	64194	54619	69006	56932	53619	57813	68035	63641	74785	64124	52393	54202	67702	58217	68354	56326	59499	59186	66204	48504	54423	40700	81338	88060	50391	86969	45423	101025	57245	82631	67547	68182	85613	77275	66849
CDP	107061	98049	74154	99485	120243	102743	101018	82259	97827	95404	96746	104354	100634	109758	118825	102764	83647	72259	108820	115543	108765	126021	112669	101248	103041	78075	117151	63417	112734	115912	102228	88265	14363	12652	14518	11689	7933	12126	9207	12825	7870	17343	13546	16620	13331	15221	11754	12771	8210
GTP	16583	17042	15900	17738	18207	16989	19405	15987	18877	18825	17367	17534	18119	18735	17796	16940	19900	17575	17748	17748	17787	17649	18351	17578	17093	18719	16274	18131	17661	14456	17719	16535	95687	76778	92427	121391	71270	69056	117710	79282	113520	120760	126091	98945	105895	78497	59405	72172	73915
GDP	40846	37937	34992	44756	38272	36269	33169	31086	33994	36541	34226	38269	34251	36848	35329	36018	32399	27880	30594	34088	32910	38256	31342	30319	29854	29006	32031	27816	33168	30409	28603	29790	99578	83063	101072	96718	110465	110670	115181	117456	70692	145227	121075	139453	146170	127842	103815	103013	97665
GMP	137698	121840	98779	119925	111990	115020	105070	112910	145333	119184	130153	117865	128450	131976	155113	118091	101955	135693	124974	150792	148250	109371	131263	135819	127543	106758	129231	90697	155459	121952	133861	115623	94031	76349	86590	61489	218016	281111	69961	308668	71801	409766	99342	128848	100819	88672	371963	90488	89329
GSH	2936393	3092114	1876381	2216704	2230009	3440357	2569734	2296211	3016819	2552491	3138668	2869986	2460246	2506478	2467872	2544929	2411489	2783823	2618733	2266170	3194015	2078926	2223034	1944961	3216554	2672237	1839442	1882376	1897657	2388676	3111182	2166068	2494233	2406265	2387798	2134492	2583581	2729945	2344922	2658022	2040917	3453292	2451298	2950462	2825548	2668301	2799118	2491117	2573769
GSSG	103993	102261	102773	113989	124710	77106	110050	103577	100094	114229	89452	101932	109869	103525	109891	86337	81560	67560	88575	108648	74616	96397	104052	111885	67395	73910	125413	78177	102716	103639	73892	79650	127734	116316	143268	142682	118238	138264	135951	117190	117038	120808	157293	166860	193594	167952	90376	139771	121823
Malic acid	104324	94207	90781	78823	81306	84862	102974	97095	77938	72207	105218	85271	100459	99900	97341	106506	71993	70095	73043	105025	102956	77675	79469	75582	126270	83632	72441	99969	89796	88535	98645	85109	79055	87331	88788	79156	139411	151521	90004	163906	71032	202780	83930	95005	110939	102236	198146	98376	73735
Fumaric acid	86017	99091	117709	90540	87399	79258	110257	82219	106195	94485	83510	92322	87996	110164	97411	98593	100106	85013	119849	111849	90257	102466	97775	64746	93881	85353	85833	110369	110956	123117	102569	101558	90054	71160	110170	73632	90995	74786	83673	76804	80435	87301	101950	102418	89079	88699	68216	86751	96038
Succinic acid	715706	579203	458808	578682	603816	636690	596431	634759	713552	672796	695967	646998	658580	675297	618090	527899	684481	679058	726436	558621	606238	585186	577791	567687	618168	612160	531989	464824	686644	566295	722407	600352	310698	349850	317612	310631	299366	364054	326481	370145	301722	594176	224135	226892	235210	252267	392041	216092	254083
Aminoadipic acid	17465358	16296797	13885736	13233823	19949382	15910157	17398709	15205173	18254642	20999682	19467576	19877591	20443986	19340634	21451193	18702982	12675370	11304362	17944042	17068036	17090079	18308192	17683292	17359266	21948959	16789479	22187975	13813019	20113742	19212439	19855582	18045995	67692365	67126547	68754644	67259553	67503119	71169590	67572328	69246304	71604810	78357631	73582089	85170363	88305254	84835639	72823038	77318316	68743521
Arginine	1816953	1684188	1859576	2047073	1783118	1571354	1996078	1768942	1771222	2068452	1666431	1715167	1749173	1768144	1746518	1768880	1768263	1693622	2025503	2316213	2100635	2377313	2070297	2024985	1668396	1615608	2085805	1778493	2046729	1939535	1933595	1699290	1574935	1584640	1602314	1760242	1645553	1813231	1774611	1727114	1863031	2177495	2355227	2677309	2665576	2505186	2137116	2269400	1741509
Aspargine	3133560	2992172	2695928	2770832	3253182	2979596	2995606	2701359	2856336	2920707	2783678	2851205	2861755	2870651	2958030	2737008	2467596	2436787	2880218	2923054	2783937	2778018	2631321	2582386	2728562	2487534	2829519	2387862	2792001	2803353	2747974	2498337	3191352	3247291	3290415	3260488	2909572	3165365	3093699	3333107	2769042	3412790	2955962	3553530	3659972	3934822	3093747	3361111	3190951
Aspartic acid	342142	317789	247949	241492	268689	295414	344417	282187	326789	269118	268045	325895	296220	324511	277310	311734	281661	320793	352413	362845	434701	315401	279018	255633	313095	304727	333157	288347	303722	332857	419902	311235	591112	583957	532643	587244	524217	769022	567329	746737	348731	657289	572042	911712	723739	782498	560833	755176	664627
Canavanine	191650	269509	309832	471348	308746	153065	218310	184385	186227	154171	158636	155146	133391	211400	247388	194932	226979	177791	209541	156870	169253	263819	200599	197995	184826	186091	177088	217393	186723	158461	211431	224513	203651	263718	217551	207664	240496	237620	284572	219484	240972	263417	225666	298352	284348	297581	252920	287000	235550
Citrulline	1452553	1468450	2989545	5182237	3140358	874746	1380422	1137081	1198575	1011815	966640	1120486	848040	1561879	1401906	1002981	940026	555962	895234	1233567	790753	2569173	1420378	1519354	796095	611594	1138064	682304	1256195	909077	679778	816694	317848	324695	323159	350097	330717	336217	345424	318322	364020	348842	366434	384702	415843	385576	333181	350902	332158
Cystine	16814328	15912883	8455647	8898858	15918148	17695409	15976618	13203683	17408588	18264970	18574548	19352897	17924281	19403626	19664827	16945105	11893682	12690747	16006449	14738651	19408297	15329537	15700193	14052543	21320911	16107315	17726565	10480088	18875852	18604085	21151564	15480508	33425140	31570355	31263917	30153539	31911384	32275076	33926903	34070710	24686808	31117760	25793611	30120815	31365400	29195454	26446895	24902795	26923490
Glutamic acid	2450057	2421412	2446599	2421277	2469191	2447350	2647214	2345954	2387111	2385448	2313431	2385761	2406028	2510771	2434308	2455585	2411161	2335830	2793039	2731802	2636991	2476871	2387888	2208777	2236914	2146852	2345784	2180456	2670334	2492463	2495652	2315181	3332948	3109428	3930438	4047298	3282410	3406698	3344775	3289029	3252447	3635217	3275019	3657585	3989757	3757395	3170627	3396568	3752905
Glutamine	141743	182525	130890	238179	117977	152547	163392	253126	161069	189187	202458	190243	190240	208379	185948	177209	165339	152161	202334	186618	162944	189694	182496	161936	166013	158659	168997	176068	153746	124079	139677	191044	176482	150649	154032	162197	166699	166581	228559	184292	191614	209636	143227	165317	158202	158119	199115	173168	162850
Glycine	708337	696725	642266	657677	741681	715235	676649	646889	720337	780454	734583	724156	698726	693284	761795	675900	594399	581205	702934	717130	728094	698060	686575	645554	679806	686510	681946	630997	696380	696338	663482	656593	774064	797727	783441	829336	754741	793434	776341	838214	717711	903343	773102	910552	901841	1014153	806761	803924	749461
Histidine	246416	269442	317649	261339	307260	291504	244809	296672	255933	362352	254877	265432	307097	261659	314826	296882	194252	311984	298051	333720	396620	366777	319898	255469	280023	302887	282443	265929	239159	262624	425134	291008	576363	709603	620992	632225	546092	883386	617340	833927	374488	755569	623672	988111	668267	874323	587992	857923	757746
Homocysteine	77757	55497	47982	60059	69249	48134	58343	47215	50145	54153	74593	51102	52257	51413	57231	48253	44384	52220	47526	47945	47984	47024	58128	71110	58457	54838	54146	49696	57967	53334	54733	49870	173913	177073	157160	135326	173280	204408	163245	206580	159095	195435	191568	235809	228633	261858	193156	192310	140520
Hydroxylysine	1391614	1280612	1129645	1029805	1587193	1242672	1347981	1184304	1325886	1530796	1354620	1460346	1537902	1492975	1579383	1352859	961144	882226	1288031	1275079	1254947	1365595	1291660	1388361	1655650	1261401	1567218	1085550	1504004	1432460	1458167	1364036	5833589	5802739	5999729	5789862	5963492	6335067	6026635	6102570	6371475	7102552	6679346	7983251	8315079	7797059	6344299	7025092	6125340
Hydroxynicotinic acid	108840	120887	97807	107725	114817	123929	101340	131602	129721	118366	105825	128246	112910	110022	108313	103249	98917	87044	115108	124130	125442	122141	113936	126430	122984	96002	127125	112642	111246	105837	108661	97574	131729	154709	124072	133224	139540	164888	129770	151521	162823	143170	151839	191400	187145	191981	169991	139950	137266
Leucine	346838	300707	266064	209619	290473	305314	356650	264314	293796	284782	303483	292903	304252	287764	310045	308159	270929	294874	317293	296942	304193	274353	288534	279911	301348	275534	321969	269434	306377	292063	321752	304486	1316272	1291062	1336181	1303921	1496280	1632592	1441434	1431907	1296235	1541755	1351316	1749446	1630773	1616103	1310462	1335922	1262940
Lysine	127340	109493	102244	102718	106832	102923	109609	121354	107327	128090	116827	119370	114475	114590	121824	93873	123831	101039	99230	131189	134449	124653	127466	165556	146165	102944	119508	112892	115188	127035	144434	117019	128788	160925	124643	150607	131208	159430	159181	139243	129978	159685	131081	197668	168108	169791	151523	154283	133121
Methionine	234062	221447	189685	182273	236135	219515	221175	213256	196362	230946	208097	207147	195062	206630	201619	208635	213153	211957	219792	220644	223745	308483	211100	225913	241367	205060	216106	190870	216360	254515	250528	203450	109044	96302	126276	160294	118618	139694	111485	103954	108131	102414	100158	141560	118192	108749	110393	93599	124243
Methylhistidine	355694	373833	427942	433323	438783	375418	419811	309164	415369	425367	295195	263178	350418	377856	333607	288300	461715	462629	584849	598755	544203	600368	487210	450925	374222	333140	436953	341374	475035	427211	529679	433602	1087703	1168612	1742658	1945674	1036891	1359340	1066681	1260596	801219	1157941	849201	1225744	1267236	1418350	912693	1092674	1725471
Phenylalanine	503339	443878	441862	386723	474129	437051	544622	448351	484278	523065	425804	418450	448009	432281	468182	430128	367668	404810	478393	512781	502044	433660	436707	421661	430373	368796	451827	378571	449395	454271	392395	391881	1076831	1116624	1176386	1246219	1098502	1447955	1262062	1393083	1009150	1659871	1077812	1626336	1343193	1525524	1256486	1366990	1054292
Taurine	670426	598160	592696	519312	654354	580998	637195	571889	607931	676676	603986	661105	609963	605171	645789	590548	430379	413352	606293	643597	611965	554943	527328	535438	588420	487678	628885	502143	607489	609702	576143	501837	6668409	6468144	6266915	6160403	6091621	5857572	7209787	6749138	5891276	7808189	6244915	8333604	7719639	8417814	6214086	6637772	6034717
Threonine	2689474	2611538	2137814	2407558	2530260	2770519	2431751	2247378	321328	354378	326779	301872	256938	313551	307848	306792	2356722	2408695	2773750	2637179	2961222	2438115	2205885	2273769	280501	294365	290266	247668	362877	310254	302461	274362	4108918	3823869	3660501	4081012	3132600	3516255	3194802	3565636	522201	649527	581628	673649	664789	651942	558673	571460	3841422
Tryptophan	277706	215859	222285	184019	258185	212322	246734	228799	224937	277937	263295	225868	207257	189552	209370	203909	226344	217502	270496	245222	300397	232607	233644	222662	203541	219646	257505	222759	210277	244872	259937	248025	313572	262555	293676	327742	333288	389269	348700	332813	319274	425504	301162	431520	356719	331746	368217	307336	295177
Tyrosine	70670	59506	55258	44261	50953	53878	62602	54053	65921	72784	62965	67457	74943	77972	64595	59835	54546	56527	66161	56246	73151	60694	60304	76130	57625	60559	56806	57251	68912	68976	57910	60289	108792	110352	93754	102556	82957	106642	134788	146175	105852	137289	119083	173074	173454	188656	101912	119660	92089
alpha-Ketoglutaric acid	99212	105511	88425	67603	101507	82589	96784	101924	132976	122969	115451	108000	108567	115435	131765	114311	91343	84257	112338	93260	95921	108408	114974	127907	146209	103072	129613	115813	103808	127520	128514	133633	535680	503104	528393	500930	503185	547875	545178	530671	553488	623299	601906	638719	705707	681525	598683	604471	522245
Allantoin	290676	269395	280240	200838	273651	276369	294829	267777	362364	367435	336943	341813	393694	361302	364915	424933	266105	331503	320638	411761	362316	312427	324308	301378	315147	386412	424879	471950	369938	400978	400563	393211	219152	216360	203244	213950	217390	244557	233184	212889	194553	269800	204054	261051	248825	263419	236938	236142	198265
Creatine	61600678	59229017	52372549	52643156	62986111	59662329	58055156	52895946	57004883	59299025	56859653	59315824	57563219	58176367	59285748	56471739	50133714	48711963	58163288	59604961	58166027	56567193	53023183	51314469	56294796	50621910	58545897	47885641	58010752	57786211	56151708	51385787	64331802	64560097	66299131	66152975	60576068	65585489	63887108	68982058	56374580	71245121	62131376	74149288	75462228	80350604	62615415	69030169	65082248
Creatinine	1560813	1266768	1834828	1688401	1511320	1195131	1015103	939234	1097520	1388520	709881	884889	1523764	1257248	965906	787782	705063	762705	939008	1091101	757371	967398	784781	678435	693277	533660	740203	591206	749210	680788	599536	605227	1311279	1147605	1214308	1236346	1063223	1186454	1378489	966901	1364563	1700924	1332407	1652204	1766329	1615477	1303714	1369468	1279034
2,4-Diaminobutyric acid	688002	582945	452200	454945	536682	654849	576277	547482	627310	564206	641230	692719	619720	600526	591289	442015	591659	594449	650499	445802	550872	574090	582911	549356	549533	481610	484859	427275	564187	490162	563456	563414	237715	263425	247671	238382	255576	255186	200127	321441	209485	424350	229314	249021	270952	253048	342860	240765	277106
2-Aminobutyric acid	56232926	49396076	52085558	37742401	62385664	49265607	62712611	53893834	49560661	57173773	46666304	52028578	58460005	56434585	61780919	57813243	36811752	30862067	52608017	60802660	48500332	52446064	60693303	56990375	43462596	37965045	56625501	43694294	53341048	55540025	47846430	48628399	66501411	70427177	67734436	62984132	75054663	77133854	82989675	78094508	71360952	69549404	70476640	84330441	89366773	92807902	77611003	78577094	71712378
Dopamine	236544	271947	243175	237781	285193	295215	245912	253308	262628	240611	304799	249116	247553	245549	274022	255298	259250	307637	261755	246716	305705	242700	265850	249935	295214	285480	257590	260419	272457	275417	296841	309577	246982	260100	258118	231069	257327	271017	277414	246193	252908	306160	268136	315935	324834	321638	280841	256865	264936
Glycerophosphocholine	18504371	17665760	9399950	9907809	17478014	19404286	17591113	14727565	19516726	20493314	20853624	21712573	19732908	21455453	21863461	18852479	13232433	14057949	17839868	16495188	21587246	17046588	17264149	15446266	23740988	17914010	19757526	11574574	21306539	20916749	23546494	17205440	35247726	33534230	33114526	32134542	33791646	34239723	35835484	35771767	26166946	32944953	27338083	31744798	33198326	30808636	27814709	26446790	28846534
Guanodinobutanoate	1580623	1452763	1192808	1106223	1630616	1384718	1461540	1240324	1477890	1680268	1568669	1568545	1579162	1589535	1680891	1460590	1030410	943520	1437771	1428462	1397507	1466487	1403994	1366969	1735300	1366651	1727161	1104920	1578023	1560658	1611233	1414430	5891712	5784336	5962999	5929192	5992010	6387678	6003622	6098396	6232755	7044601	6579135	7747513	8094359	7598117	6201231	6872999	6096133
Hypotaurine	61338620	58945175	52368476	52452372	62509658	59231057	57607794	52658204	56610804	59018728	56373107	59050743	57325537	57955970	58954895	56136066	50013006	48428986	57790215	59237114	57811562	56303173	52711474	51132168	55881279	50249374	58242181	47726961	57494696	57485220	55672507	51317530	63762523	63966303	65481606	65428149	59934849	64736120	63288188	68373390	55659119	70483230	61525469	73398320	74657247	79497484	61937267	68343450	64508219
Hypoxanthine	3049926	2621502	3993093	3047874	3942781	2397785	2882278	2574132	2928981	3532327	2249625	2740231	4044228	3954121	2993695	4175160	2115741	2156765	2749041	4851385	2672739	3378988	3509250	2834769	2611445	2666984	3543946	4210621	3569417	3700184	2952913	2818875	2822634	3585438	2597756	2276566	2847807	3518322	2670134	2865066	2366086	2221193	2393733	4190119	3203244	4605570	3292463	3676743	2830695
Nicotinamide	584266	646870	412892	254325	685318	566455	742631	592485	445318	419016	352115	399421	550271	464328	439746	569816	697509	1378439	786826	765403	1503770	602815	1423421	1272458	517082	542948	595293	547689	663729	627027	585711	466095	45113	54844	42296	41964	46333	71898	41247	62176	30295	49411	30994	42293	48116	52653	486944	45794	49766
NN-Dimethylarginine	311074	303120	304099	302795	290909	300252	323570	296861	287263	302825	293214	308198	311061	331388	365020	291220	313718	307133	361062	379160	392393	435720	288499	296546	320873	382534	291792	334931	312433	330189	326546	316124	746754	690830	757681	740392	697605	744897	735150	737385	705062	749907	735707	816804	842451	780603	713744	705955	674263
Acetylcarnitine	10248344	7488617	8284168	7926786	7451345	9551634	7464704	6495743	11473073	11752152	10531829	10097228	11983782	12140814	10371914	11547100	5364184	7681572	7530379	10196134	9083945	7129331	5611283	5125736	14063701	10554963	9887172	9074829	9700211	10495523	11018677	7709396	41919782	46259828	39278235	43801597	34128969	46283152	34213148	45946118	36312448	66770346	46471773	56462270	50502636	58545470	47996340	49988483	38610635
O-Phosphoethanolamine	51978	51889	62370	55053	61722	65609	53662	49108	59319	49192	64002	57038	49143	50105	54646	47060	68868	59425	47212	50215	45454	56211	44014	47662	57972	56329	55235	43824	52545	58433	67339	42418	116260	120037	106239	110372	101577	134665	113687	118911	98749	126029	125275	121258	136771	133865	106918	110072	112378
Tissue_Weight	2.1	2.3	1.7	2	2.2	2.4	2	2.2	2	2.6	2.2	2.3	2.5	2.3	2.8	2.3	2.4	2.2	2.8	2.5	2.3	2.1	2.1	2.1	2.7	3.2	2.5	1.4	3.2	2.7	2.4	1.8	13.7	14.9	14.6	13.4	16.3	11.8	14.2	14.5	16.3	12.5	15	13.9	16.1	13.6	14.5	12.5	14.3
Malic acid	1068785	956307	984819	1017058	1305134	804520	1149400	1048712	978683	1221356	987781	1161267	1129208	1196910	1355183	1170644	837500	314926	1035119	1522948	621387	1512191	1254877	1333398	860558	556675	1609685	888548	1693618	1660037	695907	1156779	4110446	4360858	4033800	4148207	3846787	4586719	4121248	5335366	3833739	4895617	4406780	5294326	4478526	5618874	4640447	5476041	4156186
Fructose-1,6-bisphosphate	160578	160771	198697	186831	189069	155240	188302	158826	213778	187467	196797	175678	183439	253742	209165	215768	165760	173417	172495	196110	200288	232165	176245	233544	187944	173518	173642	185065	198958	207967	199735	205299	299220	317470	273486	270146	294953	290965	303653	345519	260147	317053	301002	343654	299787	292302	253115	312367	256671
Pyruvic acid	1139317	1106419	1100179	1086805	1427934	866237	1300812	1157196	1140552	1354791	1200739	1283010	1300310	1353213	1467475	1319895	1003002	480417	1152065	1649820	754697	1658040	1446926	1518356	1009118	747896	1736732	1044141	1804815	1779334	815926	1355255	4042774	4408539	4044309	4136867	3868489	4483202	4111600	5058581	4050877	4690661	4376915	5109875	4440061	5576240	4693824	5524294	4247434
Aspartic acid	1196069	1213797	1033159	1185979	1357487	1245477	1138007	1032764	1345692	1326617	1269854	1289714	1319105	1375621	1427943	1412871	1135030	1061796	1328169	1546167	1480373	1533322	1301958	1371976	1416769	1355012	1652387	1353988	1798617	1817689	1546574	1471267	3164153	2932466	3286502	3250299	3707018	3100627	3523020	3118639	4347860	3766484	4216848	3772426	4073674	3546848	3946086	3608473	3763781
Cysteine	237786	234717	201339	185575	245378	237253	216806	204429	232994	240317	246586	235012	249126	218094	237319	233895	225238	258024	258713	248536	229588	226279	239295	252511	280545	232244	260511	232848	233774	265882	272040	255073	205840	223591	240431	237649	214027	225509	228194	235673	263828	241344	228337	261656	249978	236162	232947	232594	244581
Glutamic acid	3530772	3421917	3382658	3525772	4012156	3651700	3882308	3518297	3662642	3779379	3741860	3905833	4027892	4069626	4261150	3879806	3209341	3080402	4059583	4319213	4130744	4330163	4200811	4007224	4406612	3758979	4379235	3334132	4797926	4996116	4519983	3949131	8755995	8260846	9287345	9165361	8704106	8727139	9089401	9548886	8853799	9068064	9646798	10292005	9240397	9330481	9839964	9917742	9461442
Threonine	211903	188697	209366	172041	230310	203510	218058	220600	217396	227982	235593	217375	216692	216332	217736	204083	170820	192473	228472	220562	212668	214105	236909	216336	212034	233448	249074	194144	232656	238335	216362	213684	248768	246803	253721	250933	226700	267366	243210	311399	255976	288301	279121	313542	283839	256061	288491	293316	212423
Arachidonic acid	552271	456174	552829	241784	485581	414396	632418	537681	594130	663811	379318	528311	888254	789509	829687	825701	573195	316577	761257	1307680	522245	700660	808055	707268	482515	394111	633828	546864	930849	976003	440808	547204	1966174	2097060	2135451	1874632	2668320	2747604	2041672	2577403	2244840	2046017	2014277	2459867	2589881	2564337	2824051	2694650	1815676
cis-10-Heptadecenoic acid	168398	173185	191530	77032	245152	203814	224151	205623	205962	228099	145649	191086	247143	259001	230270	230991	193654	108774	251753	321412	170122	289881	251912	222754	147833	121050	189672	149427	259738	239625	137622	170152	2557904	3644952	3006542	2649424	3959422	3988259	3792569	3966792	3670409	3182951	3630767	4069093	4473059	4264817	4622066	4955513	3135903
11-cis-Eicosenoate	42936	36711	45019	28903	55719	44682	49813	52366	49154	55840	43224	47863	49255	63182	44731	53209	55079	39279	56732	59036	40067	53234	48759	55360	44901	43563	53196	50505	64834	56669	51904	45673	135084	176941	136951	142650	181378	161724	172001	186777	153456	135398	170405	210243	202749	183723	145816	202685	142409
cis-5-Dodecenoic acid	171459	154404	204075	182790	209183	163375	166762	172571	164088	202343	138689	163323	179348	194319	193810	200433	153150	98635	190912	229582	146543	175753	189417	203968	142155	128778	174229	143475	188714	205324	143037	160760	371424	395867	356795	375492	356578	379403	388686	355898	464675	462043	455040	474212	449920	418143	433940	414353	408383
Docosahexaenoat	143086	161565	177150	72538	182722	153018	207986	170589	171095	190609	137438	176635	212117	250175	233324	205368	185738	97586	234227	291259	169907	229813	234516	235230	141143	113644	184645	150021	234539	212688	132801	163955	2477792	3589628	2935876	2573897	3900429	3903345	3719009	3866779	3637550	3136814	3594182	4002375	4400845	4216922	4530638	4885880	3082015
Dodecanoic acid	268008	304079	290971	73133	344625	265448	470931	472021	618041	612322	653378	693413	646572	560299	532868	722260	592955	551113	635602	475159	649675	455805	626991	586011	699996	561018	807194	901980	773465	787575	627075	828346	139023	125380	137152	132549	137410	168625	127495	138204	155896	173921	161108	155090	166658	166575	141317	167441	150033
Glyceric acid	176104	147947	130644	137425	198266	162218	197217	165201	158273	166823	137585	151975	143214	141313	146719	129641	113484	118625	129295	159413	143307	128969	148459	152022	140221	125024	172715	100202	155496	168950	149620	111343	158900	170172	151098	140868	160400	166388	145812	169561	147201	137967	133876	129503	123324	113503	106884	124453	131153
Glycolic acid	384766	350313	319053	270409	305841	297332	582332	439251	310357	510869	262998	172162	181309	159552	194815	148779	182688	181948	210919	194598	222892	310541	247479	235017	175934	184639	321283	222236	262458	244013	259245	259833	196342	264542	254645	277611	246929	215252	215301	223088	202989	159206	227048	238292	190321	227013	186180	283895	256459
Lactic acid	534368	524455	510768	484745	488210	476585	597357	557988	585283	665345	581650	615192	643820	610796	643605	632441	533643	507350	544682	610920	561620	609182	634195	620706	612310	579502	698217	651323	727795	780431	572498	637780	998047	1085301	902218	994523	806728	897504	932861	1150934	772240	1018977	844603	983855	836420	1155947	962297	1098705	811500
Linoleic acid	195004	228986	127786	43407	581234	371934	178746	294855	275948	410548	205941	248951	256832	335203	252645	309303	199823	193469	242670	240752	239395	566283	206413	195478	153282	209852	181000	188491	246627	260163	182799	147514	100544	146090	114352	93569	83232	87283	110369	101969	84898	119454	98763	100871	130211	146228	101377	99137	92589
Oxaloacetic acid	542999	699727	684383	556344	616755	621565	667260	758268	719097	733499	814056	731350	758750	725592	712124	718762	789756	710596	827087	728627	673981	715803	840286	797076	733876	773886	758484	894780	747866	749304	801215	910837	102833	130369	154556	179691	149703	215683	214221	160037	165232	195889	168148	173191	171688	209785	185025	153655	116749
N-Acetylglutamic acid	41328	40810	50679	45247	40981	48177	40747	52467	46603	43892	52482	51360	43119	38625	45545	48773	48012	49467	45028	47398	60026	51596	49017	49992	61124	63051	52209	59351	56113	51947	66758	51187	49280	53017	46005	36950	44857	45328	48802	47699	38627	44764	38554	44416	43928	52132	44802	49006	50955
O-Phosphoethanolamine	62977	104849	89204	66288	77352	86907	83181	95452	85443	78353	72148	73189	79622	94323	93645	87761	74336	86138	74839	110224	79228	80672	79176	86198	83462	71287	93973	85404	93566	95056	91928	76417	393151	354233	404673	339487	430694	427922	373099	443503	359153	443322	369548	425030	400404	420496	419019	419094	363052
[truncated: 47 more columns]
