# Supplementary material for: Nicotinamide provides neuroprotection in glaucoma by protecting against mitochondrial and metabolic dysfunction
Source: Redox Biol. 2021 Apr 24;43:101988. doi: 10.1016/j.redox.2021.101988 (PMC8103000; doi:10.1016/j.redox.2021.101988)
Supplement: Supplementary Dataset 2 — Tissue weight normalized, area under the curve mass spectrometry curve for all metabolites and all tissues. [file mmc3.csv]

ID	Condition	Tissue	AMP	ADP	CMP	CDP	GTP	GDP	GMP	GSH	GSSG	Malic acid	Fumaric acid	Succinic acid	Aminoadipic acid	Arginine	Aspargine	Aspartic acid	Canavanine	Citrulline	Cystine	Glutamic acid	Glutamine	Glycine	Histidine	Homocysteine	Hydroxylysine	Hydroxynicotinic acid	Leucine	Lysine	Methionine	Methylhistidine	Phenylalanine	Taurine	Threonine	Tryptophan	Tyrosine	alpha-Ketoglutaric acid	Allantoin	Creatine	Creatinine	2,4-Diaminobutyric acid	2-Aminobutyric acid	Dopamine	Glycerophosphocholine	Guanodinobutanoate	Hypotaurine	Hypoxanthine	Nicotinamide
PWL_125_L_ON_NT_NAM	NT_NAM	ON	4.005580865	0.062743984	0.068306128	0.117895217	0.018261144	0.044979479	0.151632579	3.233546195	0.114516745	0.114881241	0.094721634	0.788133064	19.23279408	2.000822594	3.450665839	0.376765631	0.211044342	1.599546527	18.51588201	2.697994611	0.15608692	0.780018346	0.271352479	0.08562575	1.532440703	0.119854246	0.381936851	0.140226384	0.257748295	0.391689048	0.554275231	0.738270879	2.961639814	0.305808923	0.077821569	0.109251924	0.320091443	67.83446151	1.718762079	0.757625512	61.92351088	0.260481465	20.37695173	1.740576785	67.54588411	3.358568356	0.643391774
PWL_125_R_ON_NT_NAM	NT_NAM	ON	3.433468025	0.06526739	0.062531028	0.108578546	0.018872151	0.042011079	0.134924477	3.424178125	0.113242875	0.104323951	0.109732447	0.641403985	18.04692058	1.86505404	3.313503289	0.351916567	0.298451746	1.626147797	17.62177781	2.681449003	0.202126478	0.771546749	0.298377551	0.061456859	1.418137752	0.133869133	0.333000119	0.121251524	0.245228337	0.413979168	0.491546346	0.66239679	2.891992757	0.239040238	0.065896388	0.116841895	0.298325504	65.5896595	1.402807036	0.645547841	54.70075259	0.301151564	19.56289741	1.608776159	65.27533552	2.903026798	0.716337788
PWL_126_L_ON_NT_NAM	NT_NAM	ON	0.888667438	0.064149193	0.069068635	0.101869951	0.021842817	0.048070682	0.135698842	2.577701012	0.141185647	0.124711493	0.161704157	0.630293019	19.07569717	2.554614941	3.70356358	0.340622927	0.425635444	4.106923472	11.61604697	3.361044861	0.179811715	0.882320658	0.436374142	0.065915851	1.551863433	0.134363545	0.365508626	0.140458927	0.260582055	0.58789048	0.607013248	0.814223273	2.936847746	0.305366698	0.075911343	0.121474909	0.384983077	71.94742036	2.520617077	0.6212152	71.55316301	0.334064587	12.9132946	1.638634365	71.94182502	5.485559632	0.567215361
PWL_126_R_ON_NT_NAM	NT_NAM	ON	3.171182478	0.095194035	0.099896479	0.168281511	0.030004296	0.075705959	0.202856312	3.749613486	0.19281541	0.133331191	0.153150806	0.978855919	22.38536187	3.46267816	4.686935664	0.40849011	0.797297617	8.765891045	15.05265384	4.09565413	0.402886082	1.112478052	0.442061835	0.101591388	1.741942414	0.182219689	0.354576087	0.173750216	0.308319604	0.732977323	0.65415219	0.878429993	4.072448079	0.311273009	0.074868653	0.114352264	0.339722793	89.0472917	2.855974979	0.769551509	63.84227023	0.402212855	16.75932116	1.871205483	88.72457551	5.15555954	0.430197469
PWL_127_L_ON_NT_NAM	NT_NAM	ON	2.96584453	0.064678395	0.078546443	0.147165807	0.022283608	0.046841228	0.137064933	2.729315422	0.152632983	0.099510683	0.106967926	0.739012408	24.41611489	2.182364043	3.981580255	0.32884936	0.377875255	3.843494587	19.48227421	3.022051066	0.144392442	0.907745839	0.376056535	0.084754081	1.942570784	0.140524908	0.355510869	0.13075204	0.289006411	0.537027971	0.580288058	0.800866034	3.096793618	0.315993479	0.062361546	0.124234754	0.334922368	77.08891046	1.849709568	0.656846882	76.35402138	0.34904866	21.39139939	1.995716338	76.50577805	4.825582762	0.838762976
PWL_127_R_ON_NT_NAM	NT_NAM	ON	3.720072896	0.061046286	0.066601904	0.120193905	0.019874583	0.042429292	0.134556154	4.024701852	0.090202459	0.099275816	0.092719976	0.744831836	18.61249816	1.838248575	3.485680567	0.345590086	0.1790631	1.023321663	20.70097533	2.863032551	0.178457118	0.83671771	0.341015973	0.056309563	1.453739917	0.144978348	0.357171602	0.120404478	0.256799637	0.439182771	0.51128414	0.679680547	3.241091826	0.248384905	0.063029182	0.096616747	0.323310292	69.79597932	1.398124075	0.766075144	57.63337344	0.345357286	22.70010519	1.619912439	69.29145574	2.805048932	0.662667417
PWL_128_L_ON_NT_NAM	NT_NAM	ON	3.298200613	0.056482332	0.068744313	0.114048497	0.021908087	0.03744753	0.118623172	2.901208699	0.124245551	0.116256805	0.124479253	0.673365728	19.64300036	2.25355576	3.382014709	0.38884398	0.246470207	1.558485164	18.03747124	2.988682986	0.184468234	0.763931195	0.276387362	0.065868771	1.52185954	0.114412032	0.402654937	0.123747666	0.249704769	0.47396319	0.61487379	0.719387951	2.745427019	0.278560671	0.070677147	0.109268346	0.332859533	65.54379698	1.146042997	0.650612026	70.80202564	0.27763264	19.86022291	1.650066723	65.03872894	3.254068322	0.838424334
PWL_128_R_ON_NT_NAM	NT_NAM	ON	2.98415729	0.046988712	0.049198551	0.088672734	0.017233506	0.033509775	0.121713593	2.475246575	0.111652899	0.104665497	0.088629616	0.68425116	16.39072036	1.90686641	2.911983965	0.304189121	0.198761499	1.225739207	14.23317418	2.528868037	0.272862235	0.697326936	0.319803516	0.050896354	1.276644185	0.141863008	0.284922563	0.130815972	0.229883571	0.333269518	0.483308928	0.616479186	2.422606066	0.246638458	0.058267512	0.109871014	0.288655573	57.02024298	1.012466076	0.590169172	58.09593631	0.273058425	15.87587326	1.337032064	56.76396424	2.774837076	0.638681056
PWL_129_L_ON_NT_CTRL	NT_CTRL	ON	4.005439793	0.053247309	0.053798388	0.110246239	0.021273455	0.038309573	0.163783175	3.399807291	0.112801037	0.08783231	0.119676565	0.804138164	20.57208768	1.996080464	3.218950809	0.368275201	0.20986871	1.350735336	19.61862625	2.69015721	0.181516876	0.811784527	0.288423959	0.05651096	1.494208599	0.146189215	0.331093706	0.120952274	0.221290359	0.468100524	0.545757593	0.685108469	0.362120922	0.253492985	0.074289739	0.149857441	0.408366484	64.24171184	1.236851299	0.706947653	55.85243816	0.295968896	21.99439455	1.665509664	63.7976041	3.300818166	0.501851581
PWL_129_R_ON_NT_CTRL	NT_CTRL	ON	2.356181801	0.040738332	0.039640384	0.080144341	0.015813983	0.030696348	0.100120783	2.144225708	0.095958324	0.06065765	0.079372333	0.565183767	17.64082929	1.737607676	2.453546373	0.226073171	0.129511689	0.849977428	15.34352843	2.003900866	0.158926958	0.655622108	0.304394599	0.045491347	1.285948564	0.09943362	0.239231749	0.107602288	0.194006698	0.357330489	0.43940191	0.56844317	0.297696022	0.233481591	0.06114236	0.10330038	0.308664584	49.81427706	1.166429296	0.473962498	48.02895442	0.202125803	17.21545373	1.411512848	49.57881294	2.967339106	0.351995317
PWL_130_L_ON_NT_CTRL	NT_CTRL	ON	3.740345055	0.046220301	0.077164193	0.09852876	0.017687026	0.03485669	0.132551358	3.196504921	0.091100352	0.107156875	0.085048857	0.708791736	19.82630927	1.697138688	2.834973442	0.272984324	0.16155922	0.984452486	18.91682525	2.356061098	0.206188738	0.748119321	0.259573674	0.075967542	1.379581879	0.10777506	0.309075348	0.118979797	0.211931649	0.300634623	0.433650383	0.615115782	0.332800628	0.268146794	0.06412527	0.117578441	0.343151922	57.90741824	0.722962132	0.653046085	47.52623418	0.310415598	21.23789828	1.597575206	57.41190655	2.291079331	0.3586035
PWL_130_R_ON_NT_CTRL	NT_CTRL	ON	4.079248318	0.049993845	0.056200656	0.11278174	0.018950064	0.041359645	0.127383902	3.101769109	0.110164136	0.092157576	0.099778022	0.699250244	21.4829263	1.853685703	3.081471335	0.352214625	0.167675755	1.210977636	20.91585746	2.578437585	0.205607226	0.782639605	0.286868569	0.055229052	1.578285089	0.138603283	0.316558156	0.129010448	0.223876411	0.284432534	0.452244465	0.71449654	0.326251502	0.244109339	0.072904899	0.116722194	0.36941818	64.10623276	0.956353573	0.74866372	56.23046106	0.269234872	23.46610339	1.695222355	63.81974354	2.961534957	0.431678663
PWL_131_L_ON_NT_CTRL	NT_CTRL	ON	2.700027259	0.040449388	0.048977569	0.090683115	0.016327358	0.030864195	0.115748615	2.216972108	0.09900494	0.090525419	0.079294785	0.593458333	18.42244505	1.576211384	2.57877912	0.266929192	0.120201039	0.764184161	16.15189336	2.168115289	0.1714287	0.629634619	0.276730654	0.047089727	1.38583127	0.10174524	0.274166973	0.10315549	0.175773891	0.315767989	0.403709002	0.549648677	0.231531473	0.186763026	0.067532491	0.097831685	0.354764774	51.87125636	1.373091263	0.558440886	52.67936642	0.22307448	17.78167982	1.423011401	51.65707682	3.644326899	0.495859137
PWL_131_R_ON_NT_CTRL	NT_CTRL	ON	2.625331321	0.049455963	0.055366365	0.111750887	0.019075173	0.037517053	0.134372302	2.551988374	0.105404714	0.101713894	0.112164259	0.687558436	19.69180385	1.800248369	2.9227737	0.330403179	0.215238411	1.590238195	19.7559396	2.556359323	0.212162559	0.705872028	0.266409969	0.052346511	1.520083098	0.112019681	0.29298896	0.116670622	0.210381802	0.38471677	0.44012997	0.616159151	0.319244177	0.192993715	0.079387745	0.117530965	0.367862197	59.23268117	1.280075979	0.611429811	57.45927346	0.250007458	21.84502183	1.618396348	59.0082824	4.025916374	0.47275885
PWL_132_L_ON_NT_CTRL	NT_CTRL	ON	2.394754437	0.029734716	0.051586141	0.095487478	0.014300822	0.028390298	0.124648426	1.983175882	0.088308138	0.078222989	0.078279241	0.496695607	17.23812604	1.403497578	2.377065647	0.222845635	0.19880039	1.126568221	15.80260671	1.956203934	0.149427356	0.612176592	0.252993401	0.045990691	1.269188302	0.087040061	0.249151401	0.097897467	0.162020534	0.268085766	0.376229906	0.518954455	0.247385897	0.168249218	0.051908383	0.105886031	0.293244798	47.64188158	0.776199691	0.475158389	49.64699487	0.220203407	17.5694236	1.350759882	47.37600892	2.405725954	0.353378806
PWL_132_R_ON_NT_CTRL	NT_CTRL	ON	1.562618291	0.037868821	0.056893334	0.10704309	0.017645381	0.037517789	0.123008306	2.650899779	0.08993207	0.110940907	0.10269841	0.549880701	19.4817737	1.842536118	2.850976944	0.324714596	0.203048964	1.044745103	17.65069874	2.557835497	0.184587978	0.704044459	0.309244159	0.050262254	1.409192014	0.107548286	0.320990733	0.097781869	0.217322556	0.300304805	0.448038519	0.615138404	0.319566811	0.212399766	0.062326528	0.119070907	0.442627199	58.82322078	0.820585223	0.460420493	60.22058497	0.265928602	19.63749575	1.521408931	58.47357036	4.349013557	0.593543124
PWL_133_L_ON_OHT_NAM	OHT_NAM	ON	2.539076346	0.039425929	0.067195851	0.081452792	0.019377988	0.031549117	0.099280541	2.348231403	0.079420538	0.070104497	0.097480044	0.66652586	12.34287276	1.721878352	2.402866618	0.274272537	0.221024942	0.915367465	11.58168981	2.347912007	0.161001867	0.578806869	0.189156428	0.04321973	0.935931503	0.096322233	0.263822056	0.120582695	0.207561622	0.449603404	0.358023422	0.419089402	2.294901038	0.220406599	0.053115163	0.088946912	0.259124598	48.81861853	0.686567958	0.576138744	35.84611502	0.252449417	12.88532301	1.003380534	48.70107691	2.060241393	0.679212112
PWL_133_R_ON_OHT_NAM	OHT_NAM	ON	2.083117849	0.040294351	0.056599591	0.071837101	0.017472385	0.027717217	0.134900728	2.767569067	0.067165537	0.069685736	0.084516634	0.675093178	11.23835912	1.683733434	2.422559309	0.318919983	0.17675293	0.5527159	12.61664942	2.322191768	0.151272576	0.577811513	0.310162416	0.051915103	0.877074939	0.086535775	0.293152316	0.100449063	0.210719445	0.459927844	0.402446432	0.410938558	2.39463133	0.216232069	0.056196955	0.083765048	0.32956745	48.42754801	0.758251787	0.590978185	30.68187236	0.305840797	13.97586872	0.938011061	48.14622323	2.144172276	1.370390695
PWL_134_L_ON_OHT_NAM	OHT_NAM	ON	2.644429131	0.034036168	0.0426259	0.086509454	0.014109261	0.024321542	0.099351521	2.081833873	0.070415134	0.058067543	0.095277261	0.577500292	14.26511006	1.610229357	2.289708571	0.280160414	0.166580385	0.711690908	12.72476717	2.220403225	0.160850982	0.55881673	0.236943846	0.037782102	1.023955694	0.091508273	0.252240803	0.07888562	0.1747297	0.464941809	0.380311682	0.481989307	2.205068904	0.21503824	0.052596508	0.089306185	0.254900003	46.23850661	0.746490254	0.517132084	41.82219103	0.208089341	14.18229407	1.142995628	45.94192196	2.185425804	0.625508984
PWL_134_R_ON_OHT_NAM	OHT_NAM	ON	1.932975151	0.040021039	0.049245197	0.098419695	0.015117772	0.029036208	0.128444845	1.9303269	0.092546524	0.089460448	0.095273141	0.47583418	14.53857787	1.9729536	2.489861646	0.309071898	0.133622094	1.050754164	12.55440435	2.326952915	0.158961484	0.610852376	0.284263181	0.040839621	1.086114146	0.105734114	0.252935627	0.111746981	0.18794488	0.510020379	0.436787601	0.54821686	2.246352906	0.208880456	0.047910425	0.079439004	0.350738618	50.77159242	0.929401418	0.379734792	51.79179417	0.210153047	14.05062512	1.216766008	50.45825981	4.132416795	0.651971388
PWL_135_L_ON_OHT_NAM	OHT_NAM	ON	1.909860165	0.041121254	0.06001683	0.095946652	0.015690738	0.029031438	0.130778202	2.817588799	0.065822235	0.090822264	0.079619887	0.534790663	15.07595148	1.85306758	2.455839972	0.383469918	0.149305923	0.697559904	17.12095912	2.326212089	0.143740461	0.642285493	0.349876901	0.042328912	1.107046965	0.110658207	0.268342757	0.1186037	0.197375844	0.480066711	0.442876302	0.539842715	2.612231295	0.264994129	0.064529891	0.084616364	0.319615751	51.31095069	0.668112093	0.485949746	42.78439275	0.269676562	19.04311111	1.232805754	50.99826067	2.357747058	1.326545276
PWL_135_R_ON_OHT_NAM	OHT_NAM	ON	2.878123981	0.060961197	0.079338069	0.157104111	0.02200213	0.047691852	0.136347385	2.591693619	0.120173344	0.096833558	0.127739265	0.729522274	22.82391215	2.963677848	3.463216836	0.393194736	0.328890023	3.202860165	19.11057115	3.087791853	0.236482073	0.870236674	0.457242639	0.058622481	1.702419349	0.152267108	0.342022236	0.155398694	0.384570409	0.748448918	0.540622348	0.69181983	3.039476676	0.289979575	0.07566419	0.13514686	0.389487198	70.51950534	1.206006959	0.715689442	65.38189884	0.302562016	21.25113321	1.828196386	70.19036474	4.212416238	0.751499471
PWL_136_L_ON_OHT_NAM	OHT_NAM	ON	2.056867418	0.048234871	0.082460734	0.124233047	0.020234498	0.03455886	0.144735486	2.451200303	0.114731621	0.087625487	0.107810366	0.637093933	19.49825811	2.282786784	2.901392796	0.307655666	0.221187948	1.566161824	17.3116191	2.63297448	0.201226905	0.757043234	0.352731481	0.064094103	1.424232551	0.125630088	0.318148363	0.140548772	0.232766743	0.53721594	0.481529446	0.581451545	2.432291176	0.257624599	0.066493442	0.126774626	0.357594111	58.46534163	0.865328837	0.642739436	66.92270237	0.293136138	19.03609538	1.548096214	58.12163964	3.869430096	1.56951715
PWL_136_R_ON_OHT_NAM	OHT_NAM	ON	2.341413382	0.04571529	0.068818163	0.108659805	0.018864788	0.032538486	0.145761556	2.087340813	0.120075481	0.081114939	0.069485696	0.609244218	18.63004163	2.173222926	2.771428164	0.274346475	0.212489116	1.630577484	15.08125177	2.37046932	0.173790437	0.69281143	0.274170469	0.076315569	1.489995212	0.135685239	0.300401733	0.177675437	0.242450838	0.48393472	0.452528464	0.574634448	2.440219024	0.238961851	0.081703055	0.137270362	0.323440213	55.07091681	0.728099465	0.589571307	61.16232443	0.268231356	16.57700151	1.467037223	54.87527057	3.042286724	1.365607596
PWL_137_L_ON_OHT_CTRL	OHT_CTRL	ON	2.083348535	0.033365035	0.042478962	0.083543122	0.013858586	0.024204893	0.103408744	2.607903278	0.054642217	0.102376626	0.076116418	0.501195489	17.79567889	1.352694653	2.212251305	0.253849765	0.149852398	0.645454346	17.28647294	1.813635136	0.134599278	0.551170071	0.227035797	0.047395505	1.342360508	0.099712418	0.244325585	0.118507006	0.195694458	0.303410041	0.348935898	0.477076538	0.227423347	0.165026062	0.04672094	0.11854268	0.255513476	45.64244313	0.562092028	0.44554791	35.23840936	0.239352288	19.24861215	1.406938779	45.30717366	2.117295707	0.419237433
PWL_137_R_ON_OHT_CTRL	OHT_CTRL	ON	1.03339708	0.027760134	0.038874946	0.055997222	0.013425706	0.020803784	0.076569342	1.916591071	0.053009986	0.059982833	0.061217174	0.439055514	12.04180825	1.158751962	1.784117746	0.218557354	0.133468831	0.438649566	11.55254422	1.539772623	0.113793957	0.492381079	0.217237663	0.0393311	0.904706392	0.068854887	0.197619449	0.073833852	0.147073843	0.238935824	0.264509144	0.349774103	0.211125484	0.157535264	0.043434336	0.073925657	0.277143752	36.30722152	0.382753473	0.345421991	27.22942099	0.204752954	12.84834826	0.980194161	36.04002996	1.912823496	0.389415044
PWL_138_L_ON_OHT_CTRL	OHT_CTRL	ON	2.203092028	0.037900447	0.058205609	0.100718521	0.013991287	0.027538092	0.11110409	1.581428059	0.107821631	0.062279882	0.073793419	0.45736823	19.07572309	1.793234335	2.432629427	0.286425899	0.152248308	0.978430601	15.24010394	2.016746729	0.145292212	0.586291136	0.242825425	0.046551076	1.34738824	0.109293493	0.276807211	0.102744911	0.18579335	0.375662693	0.388450354	0.54067287	0.249551112	0.221385416	0.048837964	0.111432508	0.365282282	50.33381006	0.636376571	0.416849037	48.68278321	0.221458493	16.98618711	1.484896434	50.07269554	3.046845534	0.511792736
PWL_138_R_ON_OHT_CTRL	OHT_CTRL	ON	1.257734469	0.066146391	0.09566127	0.104205829	0.029792578	0.045706819	0.149031901	3.093091001	0.128459232	0.164267508	0.181356626	0.763791576	22.69733824	2.922392069	3.923697743	0.473807311	0.3572168	1.121151333	17.2207178	3.582891426	0.289312202	1.036844468	0.436970402	0.081659695	1.783758896	0.185091585	0.442729763	0.185502381	0.313634619	0.560940454	0.622061986	0.825113577	0.40696421	0.366034128	0.094073954	0.190302122	0.775500908	78.6849414	0.971460515	0.702091642	71.79778512	0.427916455	19.01916019	1.815587379	78.42420089	6.918827016	0.899954057
PWL_139_L_ON_OHT_CTRL	OHT_CTRL	ON	2.069605949	0.031655547	0.050164215	0.082734187	0.012961205	0.024341614	0.114089573	1.392668659	0.075382092	0.065900252	0.081429333	0.503920139	14.76124405	1.502070887	2.049017441	0.222898085	0.137033863	0.921907071	13.85277081	1.959727428	0.112832422	0.511065277	0.175516041	0.042541315	1.103771248	0.081642161	0.224846559	0.084535149	0.158784117	0.348622726	0.329805825	0.445829194	0.266311259	0.154319873	0.050573725	0.076183498	0.271493246	42.57342408	0.549836607	0.414050354	39.14638199	0.19995306	15.63662406	1.158092941	42.19469651	2.619554107	0.487103084
PWL_139_R_ON_OHT_CTRL	OHT_CTRL	ON	2.149930426	0.037689607	0.047166229	0.097062314	0.012105156	0.025463868	0.102120085	2.000227935	0.086785158	0.07413738	0.103095632	0.474203734	16.08809951	1.62412654	2.347469888	0.278727575	0.132691968	0.761242299	15.57867644	2.087137024	0.103901191	0.583099056	0.219915912	0.04466079	1.199512411	0.088625717	0.244567522	0.106376485	0.213125603	0.357737666	0.380397151	0.510551859	0.25980029	0.205050754	0.057759077	0.106782614	0.335770693	48.38897928	0.570077807	0.410451533	46.50806953	0.230628506	17.51525349	1.306862768	48.13693564	3.098457639	0.525059456
PWL_140_L_ON_OHT_CTRL	OHT_CTRL	ON	2.570848468	0.045833333	0.06926865	0.119013691	0.020628434	0.033299572	0.155840784	3.622033622	0.08602496	0.114842368	0.119410683	0.841025193	23.11584009	2.251088526	3.199187389	0.488849306	0.246147667	0.791396573	24.62462047	2.905434479	0.162611763	0.772424793	0.494940393	0.06372008	1.69759593	0.12650298	0.374583217	0.168149856	0.291664338	0.616651532	0.456825696	0.670744854	0.352124662	0.302618283	0.067418739	0.149615814	0.46633487	65.37173792	0.697978951	0.655974667	55.70274518	0.345581866	27.41279454	1.875795148	64.8138528	3.437777079	0.681883906
PWL_140_R_ON_OHT_CTRL	OHT_CTRL	ON	2.642105072	0.048518741	0.073580603	0.109731894	0.020556471	0.037035214	0.143743622	2.692876509	0.099021644	0.105808325	0.126257879	0.746363363	22.43495403	2.112573623	3.105956516	0.386930337	0.279116715	1.015321812	19.24551599	2.87825522	0.237507733	0.816282714	0.361783936	0.061998862	1.695782635	0.121304932	0.378539915	0.145479143	0.252930991	0.539058164	0.487190217	0.623888571	0.341089469	0.308347058	0.074951863	0.166133827	0.488843686	63.88330315	0.75242401	0.700441688	60.45529195	0.384869095	21.38996799	1.758432939	63.79844539	3.504452431	0.579453773
PWL_125_L_RET_NT_NAM	NT_NAM	RET	0.037080179	0.011401315	0.008355336	0.001812695	0.012076265	0.012567332	0.011867268	0.314786938	0.016120785	0.009977208	0.011365347	0.039211923	8.543176315	0.1987661	0.402767473	0.074601826	0.025701959	0.040114295	4.218450107	0.420637725	0.022273071	0.097691449	0.072740415	0.021948848	0.73623339	0.016624978	0.166121301	0.016253806	0.013761997	0.137274544	0.135902433	0.841592605	0.518569723	0.039574639	0.013730193	0.06760598	0.027658277	8.119053414	0.165491155	0.030001037	8.392870886	0.031170587	4.448471226	0.743568856	8.047207042	0.356233084	0.005693527
PWL_125_R_RET_NT_NAM	NT_NAM	RET	0.018384899	0.005968804	0.00531086	0.001385308	0.008406671	0.009094836	0.008359699	0.263469726	0.012735814	0.009562153	0.007791538	0.038306206	7.349902411	0.173507351	0.355556378	0.063939338	0.028875335	0.035551904	3.456740123	0.340461313	0.016495046	0.087345705	0.077696724	0.019388295	0.635360633	0.016939588	0.141362548	0.017620198	0.010544417	0.127955102	0.122262768	0.708217975	0.418687766	0.028747995	0.012082797	0.055086482	0.023689955	7.068893512	0.125654978	0.028843254	7.711299049	0.028479189	3.671771139	0.633345629	7.00387709	0.392581186	0.006005047
PWL_126_L_RET_NT_NAM	NT_NAM	RET	0.027693181	0.010957373	0.005771543	0.001539629	0.009801855	0.010718655	0.009182843	0.253225252	0.015193528	0.00941594	0.011683495	0.033682656	7.291409103	0.169924913	0.348947511	0.056486628	0.023071217	0.034270914	3.315528897	0.416821756	0.016335047	0.08308368	0.065856013	0.01666677	0.636269437	0.013157798	0.141701589	0.013218352	0.013391531	0.184808351	0.124755378	0.664604431	0.388195019	0.031144251	0.009942583	0.056035917	0.021553964	7.031002695	0.128776994	0.026265434	7.183216355	0.027373335	3.511785419	0.632374232	6.944304418	0.275491234	0.004485478
PWL_126_R_RET_NT_NAM	NT_NAM	RET	0.016914582	0.006367507	0.004516592	0.001297161	0.013471097	0.010733066	0.006823605	0.236870516	0.015833819	0.008784162	0.008171148	0.034471586	7.463979733	0.195338952	0.361825425	0.065168101	0.023045052	0.038851238	3.346222119	0.44913992	0.017999452	0.092033723	0.070159767	0.015017503	0.642517095	0.014784238	0.144699741	0.016713278	0.017788271	0.215916857	0.13829639	0.683637061	0.452881256	0.036370442	0.011380925	0.055589596	0.023742627	7.341179693	0.137200756	0.026453914	6.989524369	0.02564237	3.566059534	0.657978933	7.260743736	0.252636863	0.004656862
PWL_127_L_RET_NT_NAM	NT_NAM	RET	0.104937103	0.012662358	0.008309982	0.000810483	0.007281375	0.011285773	0.022273834	0.263954274	0.01207991	0.014243072	0.0092966	0.030585043	6.896527243	0.168119655	0.297259488	0.053557182	0.024570527	0.033788051	3.260260154	0.335350874	0.017030979	0.077108909	0.055792064	0.017703334	0.609266441	0.014256251	0.152869022	0.013405004	0.012118733	0.105935061	0.112229614	0.622356875	0.320045378	0.03405072	0.008475389	0.051408425	0.022209878	6.188817782	0.108625298	0.026111191	7.668038689	0.026290084	3.452359101	0.612180012	6.123306968	0.290949201	0.00473366
PWL_127_R_RET_NT_NAM	NT_NAM	RET	0.172523857	0.015193309	0.009384191	0.001292218	0.007359013	0.011793645	0.029956838	0.290918966	0.014734224	0.016146967	0.007969635	0.038795731	7.584249326	0.19322854	0.337319877	0.081951499	0.025322182	0.035829257	3.439421576	0.363037739	0.017751849	0.084552985	0.094138798	0.021782916	0.675101931	0.017571433	0.173978588	0.016989797	0.014886613	0.144859251	0.154302585	0.62421726	0.374712776	0.04148279	0.011364398	0.058384776	0.02606143	6.98917474	0.126435504	0.027194118	8.219836312	0.028881163	3.648785894	0.680708468	6.898660993	0.374933047	0.007661873
PWL_128_L_RET_NT_NAM	NT_NAM	RET	0.021227104	0.006740059	0.005328161	0.000973515	0.012446228	0.01217882	0.007397422	0.247943533	0.014374965	0.009516696	0.008847279	0.034520915	7.144852479	0.18764092	0.327116493	0.059987307	0.030089609	0.036523879	3.58730747	0.353664357	0.024166998	0.082087477	0.065275289	0.017260933	0.637234491	0.013721408	0.152411995	0.016831221	0.011788019	0.112786974	0.133445851	0.762336685	0.337806757	0.036870271	0.014251993	0.057645141	0.024656029	6.755190704	0.145756419	0.021160702	8.775026741	0.029332749	3.789113891	0.63480118	6.691863079	0.282330269	0.004361308
PWL_128_R_RET_NT_NAM	NT_NAM	RET	0.190361643	0.013074285	0.008435646	0.001243974	0.007690037	0.011392763	0.029939563	0.257817514	0.011366962	0.015898227	0.007449681	0.035902586	6.716614824	0.167523158	0.323298062	0.072430506	0.021289071	0.030875962	3.304722745	0.319022672	0.017875588	0.081303409	0.080887587	0.020037435	0.591924908	0.014696932	0.138889258	0.013506015	0.010083123	0.122272775	0.135123485	0.654639421	0.345852446	0.032281531	0.014178391	0.051472967	0.020649382	6.690984018	0.093785534	0.031178493	7.57485526	0.023879737	3.469718478	0.591520047	6.631945654	0.277899955	0.006030824
PWL_129_L_RET_NT_CTRL	NT_CTRL	RET	0.015029052	0.005559183	0.005044444	0.000874002	0.012606946	0.007850689	0.007973849	0.226653715	0.012997637	0.007888448	0.008932696	0.033507689	7.952060867	0.206898614	0.307515522	0.038728266	0.026761107	0.040426184	2.741589564	0.361199988	0.021279663	0.079705282	0.041588706	0.01766827	0.70758315	0.018082283	0.143953173	0.014434686	0.012008471	0.08897925	0.112070994	0.654254726	0.05799295	0.035456924	0.011755377	0.061467522	0.021606053	6.26067008	0.151541328	0.023264324	7.924979256	0.028086658	2.905966056	0.692177622	6.181214671	0.262765307	0.003364406
PWL_129_R_RET_NT_CTRL	NT_CTRL	RET	0.456300856	0.016948486	0.00899337	0.001543895	0.010750204	0.012928287	0.036477875	0.307416314	0.010754477	0.018051726	0.007771643	0.052894281	6.975492988	0.193843291	0.303810776	0.058512678	0.023449706	0.031054345	2.770141388	0.323611502	0.018662055	0.080416708	0.067261685	0.017397865	0.632277942	0.01274517	0.137248932	0.014215356	0.009117021	0.103081336	0.147763764	0.695094618	0.057821695	0.037878891	0.012221636	0.055486846	0.024017929	6.342328573	0.151418353	0.037776161	6.191373753	0.027254741	2.932800363	0.627119073	6.274504096	0.197733341	0.004398628
PWL_130_L_RET_NT_CTRL	NT_CTRL	RET	0.023448911	0.007869976	0.006669579	0.001578236	0.014690784	0.014106373	0.011574275	0.285599208	0.01832611	0.009778632	0.011878131	0.02611383	8.573003495	0.274406035	0.344397297	0.066648258	0.026292206	0.042692998	3.0051976	0.38157043	0.016687289	0.090073634	0.072663637	0.022319469	0.778206455	0.017690668	0.157440988	0.015272166	0.011669346	0.098939881	0.125575207	0.727591169	0.067765117	0.035088198	0.013874286	0.070127694	0.023774205	7.238888034	0.155237912	0.026717232	8.211189561	0.031240359	3.185143074	0.766530933	7.168294186	0.278892345	0.003611092
PWL_130_R_RET_NT_CTRL	NT_CTRL	RET	0.03203617	0.011867771	0.006888928	0.001385606	0.008249022	0.011626165	0.010742029	0.245979351	0.013911081	0.007920545	0.008538566	0.018915935	7.100633937	0.223206647	0.296256994	0.076009224	0.024873539	0.032072519	2.511165547	0.304932036	0.013782441	0.075912515	0.082378591	0.019659343	0.665561834	0.015956975	0.145850918	0.016479537	0.011801825	0.102190001	0.135587265	0.694770684	0.056161965	0.035975725	0.01442914	0.053249859	0.021763763	6.181809402	0.137743875	0.020760825	7.03060983	0.02633943	2.646556643	0.64590841	6.11920137	0.349329275	0.003525958
PWL_131_L_RET_NT_CTRL	NT_CTRL	RET	0.018476816	0.010441751	0.005730352	0.001130936	0.008983606	0.012400337	0.008552983	0.239705464	0.016423554	0.009411514	0.00755702	0.019954049	7.491379318	0.226134233	0.310493853	0.061398423	0.024122673	0.035278055	2.660884808	0.338471175	0.013421072	0.076507713	0.056692454	0.019396089	0.705410018	0.015876453	0.138346685	0.014261448	0.010026822	0.10750601	0.113949825	0.654895845	0.056397398	0.030262269	0.014714976	0.059868678	0.021109078	6.401840757	0.149846583	0.022986222	7.58143332	0.027557304	2.81638115	0.686685229	6.333550166	0.271747317	0.004081923
PWL_131_R_RET_NT_CTRL	NT_CTRL	RET	0.014403354	0.011132748	0.005933439	0.001324585	0.006831087	0.011125264	0.007716552	0.232205008	0.014615778	0.008896939	0.007718901	0.021953168	7.38269792	0.218010163	0.342422153	0.068095749	0.025896553	0.03355419	2.540691861	0.326981827	0.013760076	0.088255188	0.076086686	0.022787811	0.678527703	0.016706867	0.14063901	0.014775814	0.009463723	0.123429843	0.132756504	0.732548003	0.056734303	0.028869712	0.016417514	0.05930872	0.022923655	6.992394282	0.140584533	0.022021134	8.076472496	0.027990078	2.681076675	0.661215065	6.918152756	0.400793021	0.004582051
PWL_132_L_RET_NT_CTRL	NT_CTRL	RET	0.356204327	0.013568188	0.008759753	0.001202646	0.006078202	0.010622145	0.038058518	0.286400211	0.009247093	0.020273906	0.006979726	0.040112859	7.451109048	0.218665477	0.316546067	0.057383322	0.025878274	0.03409042	2.705993928	0.324412276	0.020373053	0.082546188	0.060162177	0.019763339	0.649136111	0.017393143	0.134083877	0.015503533	0.011295193	0.09338494	0.128561159	0.635812975	0.057162315	0.037675234	0.010427434	0.061256059	0.024243027	6.406685275	0.133393435	0.035080756	7.941004146	0.028735095	2.845945948	0.634497677	6.337298515	0.336878295	0.049823146
PWL_132_R_RET_NT_CTRL	NT_CTRL	RET	0.019012508	0.01282275	0.008448679	0.001396287	0.007890755	0.011262683	0.009893291	0.272360382	0.015281532	0.010755707	0.009484715	0.023625907	8.453415114	0.248119479	0.367479117	0.082565381	0.031378466	0.03836504	2.722688161	0.371355725	0.018932913	0.087895128	0.093798981	0.021025759	0.76807181	0.015301102	0.146059871	0.016868167	0.010233425	0.119464926	0.149456617	0.725725094	0.062479227	0.033601854	0.013082743	0.066088406	0.025818027	7.547250175	0.149727543	0.026323472	8.591040628	0.028083727	2.891497201	0.751443081	7.472169378	0.401987995	0.005006779
PWL_133_L_RET_OHT_NAM	OHT_NAM	RET	0.023192942	0.008216654	0.007233585	0.000888386	0.007998182	0.010568118	0.009666098	0.278501968	0.013182203	0.007978705	0.010392064	0.027493771	7.438587483	0.188444916	0.345285895	0.071917848	0.025488355	0.035942098	2.913332526	0.40609372	0.017621646	0.081097551	0.081994053	0.015205365	0.662809772	0.014853256	0.136660001	0.014404735	0.013444066	0.186709479	0.114082653	0.653003653	0.415671953	0.031940464	0.009964751	0.056511	0.021453826	7.042409063	0.138401498	0.02998504	7.759841067	0.028668151	3.121420952	0.659649345	6.980294629	0.306303374	0.005385071
PWL_133_R_RET_OHT_NAM	OHT_NAM	RET	0.258183099	0.014450476	0.009004884	0.001206566	0.005298667	0.009049476	0.033781003	0.260393957	0.012574933	0.016649381	0.008063481	0.032789675	6.970042257	0.156697394	0.315240633	0.083069181	0.02143418	0.027021824	2.724197247	0.371795148	0.016186817	0.078229309	0.086782938	0.016838876	0.633787163	0.012493196	0.126469982	0.013264229	0.012123586	0.18883593	0.12200634	0.600789146	0.429173287	0.029297409	0.009052051	0.054357356	0.02214168	6.61194724	0.114803996	0.031842204	6.593144188	0.024024027	2.896503505	0.632244454	6.537400886	0.314511526	0.008790473
PWL_134_L_RET_OHT_NAM	OHT_NAM	RET	0.94466325	0.015917016	0.011352419	0.001542033	0.006704264	0.010831736	0.066954514	0.31986068	0.008195579	0.028149222	0.007913328	0.077478349	6.639732533	0.182403061	0.316825777	0.061085636	0.02018061	0.029902288	3.249539751	0.354815893	0.018814145	0.082400788	0.065977372	0.018810453	0.5937979	0.012720146	0.148528369	0.016034483	0.009989938	0.166024631	0.116158984	0.625228716	0.414726081	0.0351678	0.00654667	0.05285537	0.023938095	6.582228911	0.108387704	0.078263211	6.634553979	0.027280705	3.434164191	0.58940518	6.505116371	0.268549772	0.006220599
PWL_134_R_RET_OHT_NAM	OHT_NAM	RET	0.041309098	0.01181558	0.009780871	0.001384059	0.009094036	0.012319548	0.011085596	0.294529383	0.018806417	0.010666326	0.011626321	0.028478504	8.35525724	0.208663301	0.389579451	0.089931619	0.029575934	0.037299381	3.368717025	0.463763622	0.020664651	0.101894337	0.08929227	0.01965466	0.756371646	0.017096006	0.150160142	0.017490506	0.01145601	0.243982536	0.129883141	0.731371496	0.434938447	0.029977967	0.009763635	0.063838034	0.025806957	8.156437364	0.129291963	0.030846186	8.551870613	0.032011649	3.55117864	0.73858675	8.063719935	0.440781514	0.005981873
PWL_135_L_RET_OHT_NAM	OHT_NAM	RET	0.552680125	0.016514215	0.010560386	0.001045486	0.00777935	0.00988033	0.057911318	0.313708836	0.008408382	0.028997489	0.008559711	0.052543113	7.607646089	0.198463991	0.316894032	0.068379122	0.024224482	0.034003201	3.208206091	0.409318022	0.015791405	0.087643585	0.068875103	0.015770843	0.662074058	0.016136926	0.148664272	0.017660659	0.01344597	0.18743243	0.127611495	0.669970358	0.33126103	0.030785803	0.011361852	0.060520681	0.026426856	6.615941676	0.120154821	0.049614339	8.684356547	0.030913307	3.37350773	0.6564243	6.545054258	0.40096458	0.00719786
PWL_135_R_RET_OHT_NAM	OHT_NAM	RET	0.029876397	0.009752367	0.008817627	0.001522934	0.009160268	0.011659371	0.011141442	0.314318448	0.016797729	0.011457765	0.011037932	0.026542288	9.493058399	0.23927902	0.416141561	0.084971236	0.029966685	0.039100384	3.659754784	0.453062691	0.023789826	0.106073828	0.095308019	0.021223857	0.862369309	0.016475488	0.162575876	0.021099947	0.01656842	0.216023494	0.129240578	0.79684211	0.501793168	0.031844223	0.012305239	0.071675096	0.027765647	8.704540292	0.139703034	0.027449828	9.427294462	0.036746725	3.883909237	0.846517778	8.616758919	0.510225843	0.008060694
PWL_136_L_RET_OHT_NAM	OHT_NAM	RET	0.912431461	0.019273522	0.011961312	0.001703594	0.008042047	0.013814051	0.07509371	0.429954105	0.010384951	0.033593762	0.011078769	0.080816136	9.977039627	0.246645147	0.433871043	0.067527722	0.034068177	0.042060098	4.47130847	0.423241763	0.023267428	0.117562622	0.080701915	0.026113507	0.901654817	0.018408372	0.171657988	0.025224527	0.01457128	0.16871467	0.124391788	0.805975137	0.793803323	0.038381053	0.013742834	0.078576771	0.029599582	9.079408025	0.143570399	0.080923647	9.868682081	0.034142133	4.733519744	0.894614602	8.978820943	0.386008673	0.009213704
PWL_136_R_RET_OHT_NAM	OHT_NAM	RET	0.12611638	0.015497374	0.010279785	0.00125646	0.007508705	0.011777178	0.031367909	0.301508318	0.014597798	0.017165844	0.01196251	0.030473917	9.119202022	0.224705751	0.400669132	0.092705178	0.030146852	0.037857997	3.295745732	0.441978237	0.019246797	0.099509738	0.100323657	0.021489441	0.850398194	0.015154865	0.160965573	0.021684515	0.016923367	0.211150924	0.129084316	0.742809497	0.468105271	0.033384352	0.015111265	0.071464511	0.026469068	8.296538742	0.126741165	0.033068455	9.743452791	0.031771839	3.507192357	0.842148871	8.219961069	0.497559502	0.012244905
PWL_137_L_RET_OHT_CTRL	OHT_CTRL	RET	0.297862161	0.015044762	0.009760966	0.001639909	0.006498577	0.011841837	0.047125278	0.362042901	0.008823908	0.023520776	0.009098669	0.032147156	8.906408893	0.239540598	0.360574547	0.065283088	0.025906025	0.036030605	3.452252807	0.379598446	0.017404267	0.091888888	0.075570451	0.02522721	0.831180526	0.019109562	0.149210056	0.01852598	0.010703948	0.124882085	0.130885021	0.682191007	0.073425333	0.03720096	0.012992939	0.070606184	0.025875496	7.560973315	0.12178715	0.032375098	7.624555891	0.030680739	3.625849729	0.820821966	7.472632741	0.386253769	0.005008693
PWL_137_R_RET_OHT_CTRL	OHT_CTRL	RET	0.017120578	0.010990614	0.005583719	0.00154411	0.006847299	0.011690147	0.008155802	0.261863471	0.014525675	0.009398713	0.009754752	0.027462197	9.935448932	0.255844022	0.393274605	0.07717755	0.030202384	0.039783537	3.297319867	0.399668253	0.018521197	0.099232375	0.086442211	0.02826209	0.919640536	0.020349302	0.152834646	0.019807836	0.012843689	0.160309913	0.138297502	0.737990744	0.07354643	0.037606203	0.015204658	0.080463504	0.026057874	8.268538772	0.112987907	0.028259462	8.584603568	0.031492487	3.466806745	0.891798166	8.195837875	0.468588446	0.005238433
PWL_138_L_RET_OHT_CTRL	OHT_CTRL	RET	0.018244658	0.010944228	0.004538067	0.001085466	0.008733774	0.011877506	0.00924449	0.27407421	0.017220786	0.011262079	0.008966804	0.035566818	10.50020519	0.258697395	0.388122314	0.059097396	0.030703201	0.042435576	3.4374663	0.413582582	0.022741021	0.100586991	0.060673561	0.028733476	0.957807977	0.023152417	0.161032269	0.018876895	0.011504092	0.13911956	0.124024537	0.750399655	0.083567027	0.03910334	0.012816558	0.079950176	0.026864354	7.989206677	0.123183779	0.031436811	9.499797895	0.035590557	3.613128044	0.934345793	7.906094291	0.393889952	0.005611856
PWL_138_R_RET_OHT_CTRL	OHT_CTRL	RET	0.019358179	0.017000038	0.007286451	0.001554917	0.008110214	0.012350415	0.011525177	0.335109232	0.010367506	0.007834232	0.010279325	0.021988489	10.19206992	0.255122826	0.398412782	0.072056737	0.029522266	0.03827164	3.6000919	0.396958837	0.021772033	0.101190734	0.071973352	0.030113707	0.924933959	0.023354622	0.156438185	0.020553976	0.00999375	0.161140938	0.140759881	0.781136191	0.082709817	0.039116556	0.012997939	0.076888134	0.027337659	8.315215841	0.123138146	0.026186014	8.866325561	0.034515021	3.779068815	0.899200903	8.229416237	0.479956442	0.006706816
PWL_139_L_RET_OHT_CTRL	OHT_CTRL	RET	0.0156277	0.016645971	0.006874173	0.001481812	0.008555812	0.014006994	0.010602204	0.303153713	0.015256332	0.012233745	0.010663137	0.041162855	11.06392197	0.249518306	0.446420882	0.083693959	0.033860603	0.040816114	4.308619249	0.472586898	0.021770677	0.11782278	0.081780269	0.028172302	1.001975609	0.020962365	0.172358955	0.022758974	0.014729607	0.198048202	0.149540455	0.864034661	0.075478697	0.039405508	0.016932061	0.086669826	0.029417137	9.352404757	0.128333655	0.02773198	10.50798054	0.036266824	4.520477715	0.977686414	9.267117674	0.430308391	0.007011378
PWL_139_R_RET_OHT_CTRL	OHT_CTRL	RET	0.43504657	0.019070042	0.011949646	0.001763811	0.008088713	0.012032405	0.058052328	0.341941995	0.008385376	0.026806639	0.009773118	0.0466899	9.265488525	0.209152101	0.394789483	0.078861029	0.028590331	0.033928951	3.971258882	0.402218159	0.018841167	0.099436783	0.07734322	0.028582786	0.840194473	0.018333833	0.152534105	0.019663608	0.010207753	0.172808166	0.145752051	0.740477315	0.07323904	0.038606217	0.014754353	0.072129637	0.025579026	8.236425114	0.122507047	0.041875261	8.293722669	0.027076954	4.166052102	0.826415264	8.147063861	0.294849319	0.006017819
PWL_140_L_RET_OHT_CTRL	OHT_CTRL	RET	0.018460705	0.013510329	0.006583052	0.001536726	0.007136673	0.012390034	0.010500474	0.313021623	0.016381606	0.009720378	0.010982028	0.037439068	11.21225881	0.280509187	0.44648488	0.074879663	0.031724286	0.044723346	3.625097495	0.475293456	0.022213027	0.115135993	0.084395505	0.02859793	1.049869371	0.021864358	0.175965452	0.024433344	0.013135555	0.21357823	0.140986645	0.848759351	0.084214436	0.037815925	0.014096165	0.089343104	0.030214082	9.283734964	0.10714549	0.028583767	12.37100869	0.038248185	3.844060722	1.022063617	9.206314642	0.693412435	0.007394113
PWL_140_R_RET_OHT_CTRL	OHT_CTRL	RET	0.015221767	0.013029883	0.00527909	0.001782966	0.006706998	0.011263808	0.008696077	0.259935847	0.015347915	0.008974595	0.009802709	0.029696094	9.678855809	0.235830788	0.397623675	0.083384918	0.028835144	0.036720117	3.185654283	0.445001662	0.018164871	0.10098413	0.087138182	0.027865764	0.909122929	0.01734479	0.153529824	0.020254821	0.009242837	0.215707785	0.146717584	0.752519483	0.073140572	0.033109655	0.014435821	0.079172063	0.027931082	8.315963562	0.084945825	0.027521218	10.24065206	0.029942721	3.363402557	0.888860313	8.244712379	0.619119986	0.006610379
PWL_125_L_SC_NT_NAM	NT_NAM	SC	4.393083085	0.029414641	0.014334952	0.007325493	0.010724641	0.019386552	0.052828868	1.399333634	0.083991622	0.075486311	0.079878206	0.579813015	8.334852569	0.904297368	1.989383066	0.686622932	0.189156172	1.150189621	13.16694019	1.475305335	0.290760015	0.500652619	0.760364673	0.024875357	0.658348426	0.08904393	0.252368137	0.113314853	0.069055069	0.340505061	0.419505313	0.196972725	1.798467443	0.154209501	0.026399553	0.085705013	0.061451805	39.5390197	0.939446698	0.568786511	19.12309352	0.159906635	13.7501651	0.36229518	39.4073741	1.697540312	0.227459475
PWL_125_R_SC_NT_NAM	NT_NAM	SC	1.941136065	0.01693664	0.005151103	0.001799923	0.004496263	0.008020505	0.01777852	0.451429785	0.108350354	0.027895457	0.027064799	0.210743559	4.802393791	0.168696597	0.709708672	0.290975188	0.044195962	0.253428625	7.240228823	0.417294254	0.105527811	0.165629129	0.310250429	0.004075914	0.355866916	0.04344642	0.061121576	0.033367089	0.020392563	0.129324122	0.170972194	0.095056284	0.744400206	0.039568376	0.011200001	0.044293223	0.011498085	14.48956023	0.180619757	0.230023524	8.682425961	0.055406398	7.440030497	0.170303966	14.39363175	0.705362041	0.133720958
PWL_126_L_SC_NT_NAM	NT_NAM	SC	1.71449165	0.014829539	0.003496527	0.001758539	0.00431788	0.007410693	0.014747506	0.437246698	0.040600945	0.02286355	0.024560267	0.190457348	4.62167216	0.148994966	0.614391531	0.226491765	0.032867383	0.152546691	5.555253408	0.4323483	0.087758451	0.144952739	0.240360851	0.004171986	0.350896403	0.031336602	0.044079469	0.031011865	0.020554725	0.182508087	0.172774132	0.083545194	0.594909695	0.037805864	0.010331118	0.046257176	0.012365139	12.4823032	0.191962823	0.189504028	8.015733503	0.061405677	5.688746772	0.14377302	12.39578748	0.75524124	0.114714162
PWL_126_R_SC_NT_NAM	NT_NAM	SC	1.372943782	0.015030988	0.003090416	0.001227035	0.004493796	0.007239054	0.014599855	0.3690617	0.105544503	0.018300729	0.028523358	0.154543083	4.26903972	0.138681834	0.594502831	0.199690645	0.035175016	0.215087029	5.601315302	0.416117356	0.082755312	0.139408704	0.208197369	0.002741336	0.31700722	0.030829795	0.047997152	0.026630952	0.017912741	0.173228349	0.161011651	0.091749336	0.621994952	0.032544915	0.010888939	0.040906673	0.009590362	12.03900893	0.186099591	0.153885557	8.341944703	0.054442971	5.728264442	0.157082659	11.94607351	0.686129008	0.115424797
PWL_127_L_SC_NT_NAM	NT_NAM	SC	2.780458986	0.020283675	0.007393866	0.00304888	0.0062611	0.011653582	0.02405792	0.749474632	0.073889015	0.044689876	0.043819742	0.343903454	7.271684635	0.331613568	1.193938076	0.387138053	0.092831486	0.469906529	10.55138307	0.799610425	0.186451625	0.287506182	0.408530619	0.009123902	0.53601133	0.059578795	0.119765851	0.054998464	0.039794613	0.224132298	0.262815368	0.136433694	1.08720832	0.074646971	0.016794422	0.072412136	0.027959122	23.81812461	0.371151234	0.348068804	13.65006821	0.087311288	10.92803062	0.229973111	23.68532191	1.226779954	0.19162809
PWL_127_R_SC_NT_NAM	NT_NAM	SC	1.882355989	0.017468267	0.007122168	0.002971503	0.004757191	0.010225744	0.020056217	0.650915845	0.047028415	0.035793589	0.034641981	0.245218009	5.901223922	0.312262418	1.009283111	0.345584294	0.069268126	0.320181146	8.459369659	0.640233385	0.153731709	0.23847496	0.379651421	0.008921476	0.433819107	0.056213088	0.091511954	0.050502558	0.035518356	0.200336031	0.23341308	0.114693602	0.879546713	0.060524016	0.016253948	0.067434929	0.020314981	20.17139603	0.296596309	0.257380203	14.47909199	0.091714024	8.804401587	0.194300226	20.06445963	1.093637741	0.16609914
PWL_128_L_SC_NT_NAM	NT_NAM	SC	2.575231711	0.020137999	0.009703411	0.003889108	0.005941718	0.01198699	0.029013432	0.936034704	0.060990294	0.052026166	0.053047743	0.355712485	7.059825588	0.489394166	1.371061946	0.516006508	0.098600916	0.416024729	10.65105825	0.902275822	0.193741345	0.336329075	0.533714152	0.010927593	0.525726127	0.061044773	0.148646059	0.067105802	0.051412499	0.236966816	0.313981785	0.161479486	1.316500521	0.082173283	0.022078501	0.069952622	0.038679473	27.14010654	0.667881184	0.375806361	14.95436781	0.108670366	11.15430021	0.275339231	27.01176912	1.487381311	0.19721759
PWL_128_R_SC_NT_NAM	NT_NAM	SC	2.563832426	0.017453219	0.007405656	0.003184571	0.004923143	0.009985191	0.02311518	0.780691951	0.023263124	0.041496742	0.039522844	0.305665143	5.630522378	0.300134253	0.998249134	0.395908202	0.053369353	0.170398782	8.934400919	0.591955297	0.140871976	0.233257969	0.424945074	0.008845628	0.423124544	0.050065162	0.122173434	0.052625413	0.040261361	0.168477614	0.241785712	0.120718999	1.02999149	0.053539896	0.017148893	0.061820262	0.029474377	20.09414325	0.386684427	0.292749086	10.05321207	0.089686535	9.299248033	0.227233831	19.95814349	1.230278652	0.150030366
PWL_129_L_SC_NT_CTRL	NT_CTRL	SC	2.634643484	0.013319136	0.008421562	0.004059642	0.004762225	0.007152975	0.026418842	0.767280075	0.06312911	0.046786366	0.050873898	0.368147324	6.542426783	0.384028653	1.263926257	0.390422035	0.081730538	0.304723728	9.556584425	0.86988877	0.182514486	0.299737973	0.430232609	0.012587842	0.507928934	0.059237219	0.178323187	0.064943193	0.051106041	0.187693831	0.276930071	0.132987103	0.101280227	0.071603171	0.018465259	0.070033946	0.086408682	25.00540288	1.246488418	0.392008896	13.45806498	0.068935981	10.16709334	0.288908844	24.8719117	1.50822867	0.226063556
PWL_129_R_SC_NT_CTRL	NT_CTRL	SC	1.815896446	0.013714805	0.005177341	0.002806088	0.004058148	0.008174783	0.023488752	0.526309717	0.092123169	0.03600013	0.037624407	0.251744079	5.941511621	0.380242773	1.031767984	0.343923509	0.075786954	0.317964331	7.941643597	0.689007533	0.150208371	0.247723121	0.366595355	0.010557796	0.44260672	0.062736799	0.109794088	0.059691997	0.038203552	0.173639273	0.263374024	0.144952201	0.08966959	0.058784182	0.017098767	0.060044824	0.04021562	20.54233252	0.783980656	0.243884933	13.34026517	0.094029389	8.361219922	0.230027726	20.4055551	1.630204471	0.123745382
PWL_130_L_SC_NT_CTRL	NT_CTRL	SC	1.232072092	0.00781948	0.003300364	0.001640636	0.003092431	0.00476959	0.011445025	0.418025001	0.049306864	0.027619174	0.024904425	0.165501091	4.789660215	0.200302457	0.721621752	0.235710398	0.046932653	0.316217365	6.38139727	0.439972504	0.104363011	0.175707856	0.252380308	0.005493413	0.348705945	0.040145574	0.096601013	0.037592274	0.026082504	0.100705094	0.168267096	0.101950201	0.060930354	0.04434947	0.014205635	0.050697649	0.04294499	14.62388748	0.691338049	0.159025704	10.42936813	0.076375078	6.666852395	0.19278035	14.52067661	1.277574946	0.134910677
PWL_130_R_SC_NT_CTRL	NT_CTRL	SC	1.812191932	0.00942171	0.004507048	0.002111275	0.003598413	0.005223165	0.016908501	0.548702845	0.041826679	0.027048705	0.02936961	0.233123687	5.352543345	0.214279078	0.79946945	0.253337308	0.043953165	0.198815884	7.328599495	0.485168038	0.116995008	0.193038697	0.28012552	0.005641713	0.392985681	0.039541425	0.098397582	0.035935644	0.033327627	0.111762573	0.190561876	0.107547866	0.065193071	0.043031458	0.013698925	0.053452595	0.041513898	16.17110673	0.650078743	0.228622105	10.44753681	0.064619797	7.658124524	0.2175861	16.05306309	1.327073806	0.127149472
PWL_131_L_SC_NT_CTRL	NT_CTRL	SC	1.342201324	0.00711231	0.003134509	0.001489396	0.002747718	0.003875496	0.013176072	0.377568849	0.03428677	0.019519964	0.018731213	0.154468609	3.944779647	0.135534561	0.590396936	0.193286338	0.032703621	0.188977094	5.649511599	0.337922674	0.077894448	0.143078199	0.211070341	0.00416095	0.294476038	0.029207009	0.079615563	0.024617636	0.022012726	0.09191478	0.141526839	0.080265056	0.043056779	0.030946843	0.012072499	0.04208617	0.032969227	11.93276463	0.542358506	0.159564022	7.700047761	0.055221418	5.866241	0.151802542	11.83899996	0.954228647	0.114663006
PWL_131_R_SC_NT_CTRL	NT_CTRL	SC	1.267196987	0.008067085	0.003749875	0.001682782	0.003264054	0.004734782	0.013191177	0.428174181	0.051287829	0.02399074	0.024607484	0.165446283	4.201331076	0.15954434	0.683886035	0.209248204	0.040215461	0.260745972	6.425713164	0.418184192	0.097150691	0.168564226	0.227902221	0.005608759	0.302574619	0.028182986	0.076727764	0.030759355	0.024549616	0.107702441	0.158215494	0.084232127	0.050158156	0.037537006	0.013634126	0.040868348	0.02987961	13.75766023	0.590371983	0.16140034	9.270840547	0.058436334	6.698560052	0.16826662	13.65464701	1.011203868	0.105969289
PWL_132_L_SC_NT_CTRL	NT_CTRL	SC	0.355540991	0.005629803	0.003547986	0.001889182	0.002920801	0.003863632	0.013374277	0.365974715	0.041915402	0.025321693	0.02827222	0.087478922	4.472870989	0.218684397	0.684841709	0.263716559	0.046713261	0.262067338	5.125447576	0.427531942	0.092660875	0.167552483	0.275380598	0.004802161	0.331633252	0.028378805	0.090354547	0.037479149	0.028584346	0.103551053	0.182352839	0.097473792	0.054933551	0.049837061	0.01170589	0.04272427	0.037920349	13.86630871	0.609012354	0.093131215	11.65758034	0.069279603	5.353154285	0.179720695	13.76577467	1.526914825	0.112653157
PWL_132_R_SC_NT_CTRL	NT_CTRL	SC	1.166426986	0.007828305	0.00308095	0.001474059	0.002624277	0.004553228	0.013306011	0.338974257	0.070290749	0.01707071	0.021661636	0.140272052	3.919100062	0.122551729	0.564570176	0.206884183	0.028880252	0.196714184	5.436674908	0.326962722	0.080081696	0.129485388	0.21406614	0.003675353	0.303614497	0.033473107	0.067715004	0.026822772	0.018817111	0.079655745	0.152422058	0.081599389	0.044375535	0.031566417	0.009021266	0.039726134	0.019903955	11.44193477	0.374010917	0.144714414	7.48903405	0.055493314	5.647800945	0.167240717	11.36076282	0.873488436	0.074724354
PWL_133_L_SC_OHT_NAM	OHT_NAM	SC	0.644441371	0.009016503	0.002445714	0.001026482	0.00252868	0.004570795	0.010543973	0.339892916	0.032645764	0.019891063	0.018540502	0.096032134	3.563819594	0.134957539	0.494819889	0.227546196	0.02788019	0.136585207	3.911316163	0.359093701	0.072663514	0.117741049	0.240766273	0.002225407	0.277764822	0.01817443	0.051159079	0.027544241	0.018673503	0.153221445	0.153822758	0.07477915	0.41360844	0.032581433	0.00910049	0.036442804	0.013695919	9.885012405	0.203526101	0.104430092	7.906224264	0.070997937	4.034294671	0.125336278	9.819736833	0.95605854	0.113586999
PWL_133_R_SC_OHT_NAM	OHT_NAM	SC	0.886651086	0.010420624	0.003017191	0.000976519	0.004007562	0.006915101	0.011429659	0.306910079	0.071868985	0.016733657	0.022920269	0.119406656	4.153944363	0.130428764	0.573398228	0.207827175	0.033081926	0.205795398	5.213388827	0.398123381	0.084305492	0.136485018	0.21388445	0.002486135	0.321125375	0.023119451	0.041517579	0.026607331	0.020317774	0.178653366	0.147837249	0.077639297	0.511267601	0.030818595	0.010321324	0.040211228	0.010291286	11.53034336	0.203498967	0.115532222	8.664170091	0.060676712	5.361142379	0.123154085	11.45148666	0.737639302	0.115644499
PWL_134_L_SC_OHT_NAM	OHT_NAM	SC	1.360251427	0.01049049	0.004235112	0.00174785	0.00384954	0.007050072	0.013581258	0.501763935	0.018717038	0.023241928	0.027096857	0.171057552	3.968941803	0.228380151	0.698698361	0.236991473	0.037904466	0.134267893	5.531973712	0.55025728	0.098735338	0.174881147	0.258186394	0.005635108	0.293554103	0.025264788	0.080475718	0.035885798	0.028521599	0.234831907	0.177364818	0.085972524	0.694165288	0.038770608	0.011458413	0.043697037	0.017617597	14.06594526	0.293154162	0.164274506	8.925275102	0.085672368	5.730676943	0.133685144	13.96365714	1.001070343	0.107758975
PWL_134_R_SC_OHT_NAM	OHT_NAM	SC	1.615637496	0.013759532	0.007023401	0.003491249	0.003955449	0.007568694	0.019902095	0.554382611	0.025524573	0.034866358	0.041410102	0.198232378	3.245717268	0.41833756	0.827562582	0.364341506	0.038410401	0.193467195	5.848004975	0.685250358	0.088388939	0.191540718	0.34046351	0.008988403	0.243817426	0.033239994	0.055677828	0.029920679	0.037140747	0.224897951	0.191476986	0.088850998	1.332137638	0.053130436	0.015376384	0.032771751	0.033739389	17.2967833	0.488408201	0.183920896	9.592500984	0.087543296	6.123092399	0.139072813	17.32482173	1.054444322	0.095170728
PWL_135_L_SC_OHT_NAM	OHT_NAM	SC	1.17599305	0.011118859	0.00414983	0.002539279	0.002853191	0.005835364	0.019057113	0.439318285	0.039485684	0.021384785	0.035922529	0.138807225	3.880230695	0.181876395	0.631053008	0.21813268	0.024567992	0.107356247	5.479113491	0.483696456	0.079946124	0.149847525	0.203923	0.005944826	0.276881716	0.03814513	0.037931571	0.019044101	0.034505855	0.172462425	0.17088359	0.081523984	0.668633583	0.043185464	0.012110531	0.029673711	0.019874588	13.19384266	0.28093721	0.140059787	6.961788184	0.062954493	5.684646392	0.097910072	13.20172041	0.851277845	0.082187755
PWL_135_R_SC_OHT_NAM	OHT_NAM	SC	1.061559846	0.016179121	0.009839674	0.004592492	0.005203685	0.009182011	0.031076745	0.704026894	0.057244992	0.049208781	0.059029495	0.176635296	5.253362598	0.563666451	1.194864439	0.41621261	0.069996009	0.405836841	6.460991065	1.081736253	0.147271302	0.292578907	0.391251133	0.014272677	0.403950101	0.064744737	0.071586447	0.050899598	0.057618251	0.332475929	0.258329836	0.120430148	0.969541213	0.077278267	0.023945798	0.048936273	0.036900916	24.72258416	0.474094075	0.178161046	15.64850283	0.107627456	6.780899633	0.158630406	24.78166162	1.598021551	0.097137182
PWL_136_L_SC_OHT_NAM	OHT_NAM	SC	1.337076424	0.015684565	0.006661838	0.003012737	0.003970529	0.007593157	0.026225275	0.659152597	0.033830919	0.032224525	0.045097153	0.18616009	4.817235015	0.303294206	0.902381119	0.324622627	0.042777972	0.152957792	7.492299201	0.68266958	0.098708541	0.214746254	0.306079421	0.007514985	0.352818432	0.049237762	0.058237263	0.030256993	0.040528472	0.223943057	0.210775475	0.104701548	0.978796204	0.055564685	0.016278971	0.04636988	0.028103896	18.89078022	0.411985764	0.167984016	10.54808117	0.094935564	7.808078671	0.135858142	18.9505045	1.18866034	0.158946304
PWL_136_R_SC_OHT_NAM	OHT_NAM	SC	1.028075335	0.014592703	0.006579538	0.002584437	0.003603389	0.007618497	0.023479092	0.509389409	0.094088469	0.030852059	0.051796957	0.15909179	5.022660884	0.253636081	0.863481613	0.295602037	0.04417505	0.203051545	7.114705401	0.616359823	0.114262219	0.204930537	0.280509407	0.006146222	0.368122687	0.038561265	0.048836721	0.027908419	0.041128879	0.209949364	0.204541098	0.101699236	0.812478766	0.050998528	0.011805476	0.046600347	0.019583795	17.99785288	0.291092231	0.154733848	10.97441757	0.079453252	7.390684769	0.128192216	18.05391002	1.015926116	0.130420861
PWL_137_L_SC_OHT_CTRL	OHT_CTRL	SC	1.06383711	0.009151307	0.00465878	0.001861955	0.002160543	0.004080325	0.015624965	0.403743445	0.07041734	0.026724227	0.037107323	0.137035521	4.518801558	0.168381645	0.708336762	0.223312656	0.033941481	0.212690653	6.597390112	0.459021048	0.077388829	0.167982231	0.216236449	0.005424617	0.327118043	0.061405411	0.044141829	0.016998171	0.03348183	0.109264478	0.164296687	0.085588586	0.047982134	0.038793573	0.010944315	0.039413731	0.054222816	14.77709269	0.680708989	0.139502436	8.515578259	0.054811651	6.891718581	0.13114662	14.81623044	1.062232967	0.098821886
PWL_137_R_SC_OHT_CTRL	OHT_CTRL	SC	1.24767597	0.012344223	0.009439411	0.003425336	0.003973621	0.00590997	0.024900125	0.535770268	0.089061628	0.04212397	0.053778788	0.198698696	5.92808113	0.325087378	0.985878217	0.326333454	0.052925129	0.32734703	8.06443819	0.724590868	0.099877535	0.247149633	0.309186821	0.009929571	0.439784227	0.089465613	0.060569889	0.031631366	0.047046679	0.164357136	0.219801311	0.117035736	0.071695218	0.057443854	0.017696075	0.042461154	0.091871879	20.55278301	1.067712083	0.155284406	13.07853672	0.064579079	8.468590247	0.185968997	20.6034482	1.576235241	0.135583446
PWL_138_L_SC_OHT_CTRL	OHT_CTRL	SC	0.83878082	0.006364761	0.005483157	0.001885347	0.001880619	0.00330515	0.017487254	0.369617588	0.063180174	0.021749655	0.034592963	0.128204405	4.28020866	0.151703243	0.626211733	0.210610299	0.028588629	0.163680076	6.227749892	0.381872582	0.06018502	0.15006564	0.195649029	0.004634018	0.308626295	0.0592336	0.043139514	0.018057129	0.02950002	0.09542981	0.143128324	0.087296166	0.041424373	0.035174658	0.009035893	0.031560931	0.048759466	13.1150541	0.534892715	0.122679485	8.512825657	0.059453134	6.493258106	0.127898822	13.15908688	1.18441338	0.095945944
PWL_138_R_SC_OHT_CTRL	OHT_CTRL	SC	0.657557513	0.009141281	0.003309082	0.001935265	0.002384457	0.004233059	0.015750373	0.342414463	0.091867188	0.025308935	0.034905401	0.110813252	4.241519547	0.169335628	0.668658682	0.205686929	0.033459176	0.269821525	6.066950588	0.428635738	0.067394919	0.152766569	0.193295206	0.004601904	0.305489402	0.048328661	0.037800604	0.017376728	0.03014977	0.097728222	0.152975695	0.094363902	0.049324237	0.038720532	0.009448896	0.036257997	0.030349501	13.89995568	0.484266797	0.10105172	9.575744244	0.074805526	6.309278452	0.119011766	13.93444218	1.190203187	0.066689626
PWL_139_L_SC_OHT_CTRL	OHT_CTRL	SC	0.916553012	0.007235718	0.004694438	0.002012767	0.002383708	0.003592906	0.012847282	0.336519399	0.06905275	0.020986872	0.029321177	0.140360598	4.234648156	0.139540994	0.63610638	0.188477692	0.035866065	0.25431404	6.404518527	0.43138567	0.062606529	0.151186278	0.200870256	0.004865919	0.298342112	0.069348423	0.048630062	0.022162363	0.030071568	0.12241423	0.164425608	0.075070271	0.041917457	0.040714967	0.009460545	0.034686484	0.049710977	13.25174174	0.597028821	0.13170804	7.751709764	0.064268154	6.679332978	0.118456928	13.29437162	1.046947296	0.112273163
PWL_139_R_SC_OHT_CTRL	OHT_CTRL	SC	0.622498576	0.006751718	0.002312439	0.001164705	0.001721303	0.003279834	0.009456396	0.225706116	0.057777428	0.01310435	0.022063699	0.083797156	3.0396112	0.088396725	0.426009445	0.107688455	0.017985295	0.121446569	5.030754278	0.265600775	0.039227596	0.096707273	0.101778084	0.002599273	0.230221421	0.05298174	0.028339313	0.013001626	0.023398421	0.07396073	0.123676035	0.062812311	0.037987957	0.028935015	0.006697825	0.022392715	0.01619809	8.913058387	0.256311716	0.082775768	5.245918196	0.052793263	5.219906012	0.089834072	8.927868756	0.75219118	0.043314139
PWL_140_L_SC_OHT_CTRL	OHT_CTRL	SC	0.545937978	0.006461741	0.00334165	0.001277178	0.001816536	0.00298992	0.0115187	0.289175951	0.060823656	0.018345858	0.033207064	0.087647537	3.575485893	0.123305164	0.565742226	0.170922186	0.030077136	0.227639282	5.622160843	0.376797255	0.066550143	0.133539556	0.159853592	0.003895836	0.2645239	0.036979715	0.034207506	0.015320009	0.025163036	0.111973663	0.131170831	0.066187434	0.038687895	0.034601865	0.007983291	0.02959994	0.034729184	11.76574833	0.473028177	0.085228911	7.945007993	0.055341256	5.871733573	0.10946436	11.7843541	1.003293133	0.079964507
PWL_140_R_SC_OHT_CTRL	OHT_CTRL	SC	1.148458656	0.009659301	0.004539821	0.002111012	0.002214741	0.004098296	0.015196407	0.403385721	0.027654685	0.022413171	0.034579076	0.158782701	3.693425082	0.146778321	0.658190584	0.203737517	0.028347734	0.146918659	7.19147907	0.425721096	0.069412898	0.154360338	0.215116475	0.005909817	0.273869058	0.048332097	0.037386528	0.018941653	0.030281798	0.124266167	0.141455112	0.065450534	0.049419722	0.040333301	0.010012012	0.027489431	0.034030772	13.69715914	0.492079763	0.151540344	7.247478607	0.062762743	7.521062072	0.117654148	13.70240625	0.899519035	0.070300015
[truncated: 26 more columns]
